# Supplementary material for: Crystal structure of 4-(3,4-di­cyano­phen­oxy)-N-[3-(di­methyl­amino)­prop­yl]benzamide mono­hydrate: a phen­oxy­phthalo­nitrile derivative
Source: Acta Crystallogr E Crystallogr Commun. 2015 Aug 15;71(Pt 9):1042–4. doi: 10.1107/S2056989015014991 (PMC4555371; doi:10.1107/S2056989015014991)
Supplement: Supplementary file 1 [file e-71-01042-sup1.cif]

##############################################################################
#                                                                            #
# This CIF contains the data in a paper accepted for publication in          #
# Acta Crystallographica Section E. It conforms to the requirements of       #
# Notes for Authors for Acta Crystallographica Section E, and has been       #
# peer reviewed under the auspices of the IUCr Commission on Journals.       #
#                                                                            #
# Full details of the Crystallographic Information File format               #
# are given in the paper "The Crystallographic Information File (CIF):       #
# a New Standard Archive File for Crystallography" by S. R. Hall, F. H.      #
# Allen and I. D. Brown [Acta Cryst. (1991), A47, 655-685].                  #
#                                                                            #
# The current version of the core CIF dictionary is obtainable from          #
# ftp://ftp.iucr.org/pub/cif_core.dic.                                       #
#                                                                            #
# Software is freely available for graphical display of the structure(s)     #
# in this CIF. For information consult the CIF software page                 #
# http://www.iucr.org/resources/cif/software.                                #
#                                                                            #
# This file may be used for bona fide research purposes within the           #
# scientific community so long as proper attribution is given to the journal # 
# article from which it was obtained.                                        #
#                                                                            #
##############################################################################
data_I
_database_code_depnum_ccdc_archive 'CCDC 1418026'
_audit_creation_method     SHELXL-97
_chemical_name_systematic
;
4-(3,4-Dicyanophenoxy)-<i>N</i>-[3-(dimethylamino)propyl]benzamide
monohydrate
;
_chemical_name_common     ?
_chemical_formula_moiety     'C20 H20 N4 O2, H2 O'
_chemical_formula_sum     'C20 H22 N4 O3'
_chemical_formula_iupac     'C20 H20 N4 O2, H2 O'
_chemical_formula_weight     366.42
_chemical_melting_point     ?
_symmetry_cell_setting     monoclinic
_symmetry_space_group_name_H-M     'P 21/c'
_symmetry_space_group_name_Hall     '-P 2ybc'
loop_
    _symmetry_equiv_pos_as_xyz
    'x, y, z'
    '-x, y+1/2, -z+1/2'
    '-x, -y, -z'
    'x, -y-1/2, z-1/2'
_cell_length_a     12.9004(4)
_cell_length_b     10.5012(3)
_cell_length_c     14.1343(4)
_cell_angle_alpha     90.00
_cell_angle_beta     99.819(5)
_cell_angle_gamma     90.00
_cell_volume     1886.72(10)
_cell_formula_units_Z     4
_cell_measurement_reflns_used     3102
_cell_measurement_theta_min     2.43
_cell_measurement_theta_max     27.62
_cell_measurement_temperature     100(2)
_exptl_crystal_description     block
_exptl_crystal_colour     colourless
_exptl_crystal_size_max     0.41
_exptl_crystal_size_mid     0.21
_exptl_crystal_size_min     0.12
_exptl_crystal_density_diffrn     1.290
_exptl_crystal_density_meas     ?
_exptl_crystal_density_method     'not measured'
_exptl_crystal_F_000     776
_exptl_absorpt_coefficient_mu     0.089
_exptl_absorpt_correction_type     multi-scan
_exptl_absorpt_process_details
;
(SADABS; Bruker, 2012)
;
_exptl_absorpt_correction_T_min     0.9644
_exptl_absorpt_correction_T_max     0.9894
_exptl_special_details     ?
_diffrn_ambient_temperature     100(2)
_diffrn_radiation_type     MoK\a
_diffrn_radiation_wavelength     0.71073
_diffrn_radiation_source     'fine-focus sealed tube'
_diffrn_radiation_monochromator     graphite
_diffrn_measurement_device_type     'Bruker Kappa APEXII CCD area-detector'
_diffrn_measurement_method     '\f and \w scans'
_diffrn_detector_area_resol_mean     8.3333
_diffrn_reflns_number     11419
_diffrn_reflns_av_R_equivalents     0.0477
_diffrn_reflns_av_sigmaI/netI     0.0533
_diffrn_reflns_theta_min     1.60
_diffrn_reflns_theta_max     27.10
_diffrn_reflns_theta_full     27.10
_diffrn_measured_fraction_theta_max     0.998
_diffrn_measured_fraction_theta_full     0.998
_diffrn_reflns_limit_h_min     -16
_diffrn_reflns_limit_h_max     16
_diffrn_reflns_limit_k_min     -13
_diffrn_reflns_limit_k_max     8
_diffrn_reflns_limit_l_min     -18
_diffrn_reflns_limit_l_max     8
_diffrn_standards_number     ?
_diffrn_standards_interval_count     ?
_diffrn_standards_interval_time     ?
_diffrn_standards_decay_%     ?
_refine_special_details
;
 Refinement of F^2^ against ALL reflections.  The weighted R-factor wR and
 goodness of fit S are based on F^2^, conventional R-factors R are based
 on F, with F set to zero for negative F^2^. The threshold expression of
 F^2^ > 2sigma(F^2^) is used only for calculating R-factors(gt) etc. and is
 not relevant to the choice of reflections for refinement.  R-factors based
 on F^2^ are statistically about twice as large as those based on F, and R-
 factors based on ALL data will be even larger.
;
_reflns_number_total     4167
_reflns_number_gt     3181
_reflns_threshold_expression     I>2\s(I)
_refine_ls_structure_factor_coef     Fsqd
_refine_ls_matrix_type     full
_refine_ls_R_factor_all     0.0705
_refine_ls_R_factor_gt     0.0499
_refine_ls_wR_factor_gt     0.1213
_refine_ls_wR_factor_ref     0.1336
_refine_ls_goodness_of_fit_ref     1.028
_refine_ls_restrained_S_all     1.028
_refine_ls_number_reflns     4167
_refine_ls_number_parameters     258
_refine_ls_number_restraints     0
_refine_ls_hydrogen_treatment     mixed
_refine_ls_weighting_scheme     calc
_refine_ls_weighting_details
         'calc w=1/[\s^2^(Fo^2^)+(0.0573P)^2^+0.8262P] where P=(Fo^2^+2Fc^2^)/3'
_atom_sites_solution_hydrogens     geom
_atom_sites_solution_primary     direct
_atom_sites_solution_secondary     difmap
_refine_ls_shift/su_max     0.000
_refine_ls_shift/su_mean     0.000
_refine_diff_density_max     0.296
_refine_diff_density_min     -0.272
_refine_ls_extinction_method     none
_refine_ls_extinction_coef     ?
loop_
    _atom_type_symbol
    _atom_type_description
    _atom_type_scat_dispersion_real
    _atom_type_scat_dispersion_imag
    _atom_type_scat_source
    'C' 'C' 0.0033 0.0016
                         'International Tables Vol C Tables 4.2.6.8 and 6.1.1.4'
    'H' 'H' 0.0000 0.0000
                         'International Tables Vol C Tables 4.2.6.8 and 6.1.1.4'
    'N' 'N' 0.0061 0.0033
                         'International Tables Vol C Tables 4.2.6.8 and 6.1.1.4'
    'O' 'O' 0.0106 0.0060
                         'International Tables Vol C Tables 4.2.6.8 and 6.1.1.4'
_computing_data_collection
;
APEX2 (Bruker, 2012)
;
_computing_cell_refinement
;
SAINT (Bruker, 2012)
;
_computing_data_reduction
;
SAINT (Bruker, 2012)
;
_computing_structure_solution
;
SHELXS97 (Sheldrick, 2008)
;
_computing_structure_refinement
;
SHELXL97 (Sheldrick, 2008)
;
_computing_molecular_graphics
;
ORTEP-3 for Windows (Farrugia, 2012) and Mercury (Macrae <i>et al.</i>,
2008)
;
_computing_publication_material
;
WinGX (Farrugia, 2012) and PLATON (Spek, 2009)
;
loop_
    _atom_site_type_symbol
    _atom_site_label
    _atom_site_fract_x
    _atom_site_fract_y
    _atom_site_fract_z
    _atom_site_U_iso_or_equiv
    _atom_site_adp_type
    _atom_site_calc_flag
    _atom_site_refinement_flags
    _atom_site_occupancy
    _atom_site_symmetry_multiplicity
    _atom_site_disorder_assembly
    _atom_site_disorder_group
    O O1 0.67288(10) 0.57054(11) 0.44706(9) 0.0266(3) Uani d . 1 1 . .
    O O2 0.89189(10) 0.80540(12) 0.12674(9) 0.0268(3) Uani d . 1 1 . .
    O O3 0.03612(13) 0.61391(15) 0.10156(11) 0.0390(4) Uani d . 1 1 . .
    H H31 0.069(2) 0.647(3) 0.050(2) 0.067(8) Uiso d . 1 1 . .
    H H32 -0.008(2) 0.676(3) 0.107(2) 0.069(9) Uiso d . 1 1 . .
    N N1 0.44298(14) 0.98877(15) 0.59877(12) 0.0309(4) Uani d . 1 1 . .
    N N2 0.41361(14) 0.74623(16) 0.79739(12) 0.0324(4) Uani d . 1 1 . .
    N N3 0.92472(12) 0.97057(14) 0.22694(11) 0.0218(3) Uani d . 1 1 . .
    H H3 0.9178(18) 1.006(2) 0.2828(17) 0.041(6) Uiso d . 1 1 . .
    N N4 0.84238(12) 1.30422(14) 0.03388(11) 0.0256(4) Uani d . 1 1 . .
    C C1 0.62353(14) 0.61497(16) 0.51863(12) 0.0209(4) Uani d . 1 1 . .
    C C2 0.57723(14) 0.73408(16) 0.51653(12) 0.0207(4) Uani d . 1 1 . .
    H H2 0.5815 0.7908 0.4668 0.025 Uiso calc R 1 1 . .
    C C3 0.52459(13) 0.76621(16) 0.59012(12) 0.0202(4) Uani d . 1 1 . .
    C C4 0.51636(13) 0.68108(16) 0.66442(12) 0.0204(4) Uani d . 1 1 . .
    C C5 0.56370(15) 0.56311(17) 0.66438(13) 0.0244(4) Uani d . 1 1 . .
    H H5 0.5594 0.5056 0.7136 0.029 Uiso calc R 1 1 . .
    C C6 0.61708(14) 0.53065(17) 0.59187(13) 0.0242(4) Uani d . 1 1 . .
    H H6 0.6491 0.4512 0.5922 0.029 Uiso calc R 1 1 . .
    C C7 0.47916(15) 0.89059(17) 0.59306(13) 0.0233(4) Uani d . 1 1 . .
    C C8 0.45955(14) 0.71679(17) 0.73886(13) 0.0234(4) Uani d . 1 1 . .
    C C9 0.71794(13) 0.65280(16) 0.38897(12) 0.0207(4) Uani d . 1 1 . .
    C C10 0.70886(13) 0.61852(16) 0.29416(12) 0.0212(4) Uani d . 1 1 . .
    H H10 0.6684 0.5486 0.2704 0.025 Uiso calc R 1 1 . .
    C C11 0.76049(13) 0.68930(16) 0.23528(12) 0.0208(4) Uani d . 1 1 . .
    H H11 0.7549 0.6665 0.1710 0.025 Uiso calc R 1 1 . .
    C C12 0.82069(13) 0.79391(16) 0.26930(12) 0.0188(4) Uani d . 1 1 . .
    C C13 0.82780(14) 0.82712(17) 0.36507(12) 0.0217(4) Uani d . 1 1 . .
    H H13 0.8671 0.8979 0.3889 0.026 Uiso calc R 1 1 . .
    C C14 0.77737(14) 0.75652(17) 0.42502(12) 0.0232(4) Uani d . 1 1 . .
    H H14 0.7832 0.7784 0.4895 0.028 Uiso calc R 1 1 . .
    C C15 0.88129(13) 0.85836(17) 0.20237(12) 0.0196(4) Uani d . 1 1 . .
    C C16 0.99496(14) 1.02932(18) 0.16930(13) 0.0253(4) Uani d . 1 1 . .
    H H16A 1.0372 0.9633 0.1465 0.030 Uiso calc R 1 1 . .
    H H16B 1.0424 1.0863 0.2098 0.030 Uiso calc R 1 1 . .
    C C17 0.93865(15) 1.10365(17) 0.08368(13) 0.0246(4) Uani d . 1 1 . .
    H H17A 0.9893 1.1300 0.0441 0.029 Uiso calc R 1 1 . .
    H H17B 0.8875 1.0487 0.0452 0.029 Uiso calc R 1 1 . .
    C C18 0.88309(14) 1.22012(17) 0.11356(13) 0.0246(4) Uani d . 1 1 . .
    H H18A 0.8252 1.1927 0.1444 0.030 Uiso calc R 1 1 . .
    H H18B 0.9318 1.2676 0.1605 0.030 Uiso calc R 1 1 . .
    C C19 0.80249(17) 1.42049(19) 0.07052(16) 0.0351(5) Uani d . 1 1 . .
    H H19A 0.8586 1.4633 0.1118 0.053 Uiso calc R 1 1 . .
    H H19B 0.7477 1.3998 0.1062 0.053 Uiso calc R 1 1 . .
    H H19C 0.7748 1.4752 0.0178 0.053 Uiso calc R 1 1 . .
    C C20 0.75924(17) 1.2439(2) -0.03341(16) 0.0389(5) Uani d . 1 1 . .
    H H20A 0.7852 1.1663 -0.0567 0.058 Uiso calc R 1 1 . .
    H H20B 0.7366 1.3003 -0.0863 0.058 Uiso calc R 1 1 . .
    H H20C 0.7009 1.2251 -0.0016 0.058 Uiso calc R 1 1 . .
loop_
    _atom_site_aniso_label
    _atom_site_aniso_U_11
    _atom_site_aniso_U_22
    _atom_site_aniso_U_33
    _atom_site_aniso_U_12
    _atom_site_aniso_U_13
    _atom_site_aniso_U_23
    O1 0.0395(8) 0.0162(6) 0.0278(7) 0.0019(5) 0.0165(6) 0.0011(5)
    O2 0.0318(7) 0.0291(7) 0.0212(6) -0.0018(6) 0.0090(5) -0.0043(5)
    O3 0.0504(10) 0.0340(9) 0.0376(9) 0.0149(7) 0.0218(7) 0.0141(7)
    N1 0.0405(10) 0.0237(9) 0.0304(9) 0.0052(7) 0.0115(7) 0.0025(7)
    N2 0.0398(10) 0.0268(9) 0.0338(9) 0.0026(7) 0.0155(8) -0.0002(7)
    N3 0.0260(8) 0.0203(8) 0.0198(8) -0.0014(6) 0.0058(6) 0.0015(6)
    N4 0.0267(8) 0.0210(8) 0.0297(8) -0.0017(6) 0.0062(7) 0.0022(6)
    C1 0.0231(9) 0.0180(9) 0.0222(9) -0.0005(7) 0.0052(7) -0.0022(7)
    C2 0.0246(9) 0.0179(9) 0.0197(8) -0.0005(7) 0.0043(7) 0.0033(7)
    C3 0.0206(8) 0.0168(8) 0.0225(9) -0.0002(7) 0.0020(7) 0.0002(7)
    C4 0.0209(8) 0.0193(9) 0.0217(8) -0.0024(7) 0.0056(7) -0.0008(7)
    C5 0.0313(10) 0.0191(9) 0.0240(9) -0.0010(8) 0.0083(7) 0.0051(7)
    C6 0.0295(10) 0.0164(9) 0.0280(9) 0.0031(7) 0.0087(8) 0.0031(7)
    C7 0.0281(9) 0.0204(9) 0.0221(9) -0.0020(7) 0.0060(7) 0.0011(7)
    C8 0.0291(10) 0.0164(9) 0.0256(9) -0.0009(7) 0.0069(8) 0.0025(7)
    C9 0.0230(9) 0.0167(8) 0.0232(9) 0.0048(7) 0.0067(7) 0.0041(7)
    C10 0.0202(9) 0.0178(9) 0.0258(9) 0.0007(7) 0.0040(7) -0.0019(7)
    C11 0.0222(9) 0.0216(9) 0.0178(8) 0.0022(7) 0.0014(7) -0.0019(7)
    C12 0.0191(8) 0.0178(8) 0.0195(8) 0.0056(7) 0.0030(6) 0.0016(6)
    C13 0.0260(9) 0.0182(9) 0.0210(8) -0.0005(7) 0.0039(7) -0.0021(7)
    C14 0.0298(10) 0.0229(9) 0.0169(8) 0.0007(7) 0.0040(7) -0.0005(7)
    C15 0.0190(8) 0.0206(9) 0.0185(8) 0.0040(7) 0.0015(6) 0.0016(7)
    C16 0.0213(9) 0.0263(10) 0.0289(10) -0.0025(7) 0.0060(7) 0.0037(8)
    C17 0.0261(9) 0.0236(10) 0.0251(9) -0.0018(7) 0.0074(7) 0.0022(7)
    C18 0.0240(9) 0.0244(10) 0.0259(9) -0.0022(7) 0.0055(7) 0.0009(7)
    C19 0.0359(11) 0.0263(10) 0.0452(12) 0.0042(9) 0.0128(9) 0.0023(9)
    C20 0.0384(12) 0.0285(11) 0.0444(13) -0.0020(9) -0.0083(10) 0.0059(9)
_geom_special_details
;
 All esds (except the esd in the dihedral angle between two l.s. planes)
 are estimated using the full covariance matrix.  The cell esds are taken
 into account individually in the estimation of esds in distances, angles
 and torsion angles; correlations between esds in cell parameters are only
 used when they are defined by crystal symmetry.  An approximate (isotropic)
 treatment of cell esds is used for estimating esds involving l.s. planes.
;
loop_
    _geom_bond_atom_site_label_1
    _geom_bond_atom_site_label_2
    _geom_bond_site_symmetry_2
    _geom_bond_distance
    _geom_bond_publ_flag
    O1 C1 . 1.366(2) ?
    O1 C9 . 1.386(2) ?
    O2 C15 . 1.233(2) ?
    O3 H31 . 0.96(3) ?
    O3 H32 . 0.87(3) ?
    N1 C7 . 1.140(2) ?
    N3 C16 . 1.455(2) ?
    N3 H3 . 0.89(2) ?
    N4 C18 . 1.457(2) ?
    N4 C19 . 1.454(2) ?
    N4 C20 . 1.452(2) ?
    C1 C2 . 1.384(2) ?
    C1 C6 . 1.376(2) ?
    C2 C3 . 1.378(2) ?
    C2 H2 . 0.9300 ?
    C4 C3 . 1.397(2) ?
    C4 C5 . 1.381(2) ?
    C5 C6 . 1.372(3) ?
    C5 H5 . 0.9300 ?
    C6 H6 . 0.9300 ?
    C7 C3 . 1.435(2) ?
    C8 N2 . 1.140(2) ?
    C8 C4 . 1.431(3) ?
    C10 C9 . 1.373(2) ?
    C10 H10 . 0.9300 ?
    C11 C10 . 1.370(2) ?
    C11 H11 . 0.9300 ?
    C12 C11 . 1.383(2) ?
    C12 C13 . 1.386(2) ?
    C13 H13 . 0.9300 ?
    C14 C9 . 1.379(2) ?
    C14 C13 . 1.371(2) ?
    C14 H14 . 0.9300 ?
    C15 N3 . 1.325(2) ?
    C15 C12 . 1.489(2) ?
    C16 C17 . 1.517(2) ?
    C16 H16A . 0.9700 ?
    C16 H16B . 0.9700 ?
    C17 C18 . 1.514(3) ?
    C17 H17A . 0.9700 ?
    C17 H17B . 0.9700 ?
    C18 H18A . 0.9700 ?
    C18 H18B . 0.9700 ?
    C19 H19A . 0.9600 ?
    C19 H19B . 0.9600 ?
    C19 H19C . 0.9600 ?
    C20 H20A . 0.9600 ?
    C20 H20B . 0.9600 ?
    C20 H20C . 0.9600 ?
loop_
    _geom_angle_atom_site_label_1
    _geom_angle_atom_site_label_2
    _geom_angle_atom_site_label_3
    _geom_angle_site_symmetry_1
    _geom_angle_site_symmetry_3
    _geom_angle
    _geom_angle_publ_flag
    C1 O1 C9 . . 121.43(13) ?
    H31 O3 H32 . . 99(2) ?
    C15 N3 C16 . . 120.40(16) ?
    C15 N3 H3 . . 120.2(15) ?
    C16 N3 H3 . . 119.0(15) ?
    C19 N4 C18 . . 109.66(15) ?
    C20 N4 C18 . . 111.73(15) ?
    C20 N4 C19 . . 109.46(16) ?
    O1 C1 C2 . . 123.13(15) ?
    O1 C1 C6 . . 115.67(15) ?
    C6 C1 C2 . . 121.10(16) ?
    C1 C2 H2 . . 120.9 ?
    C3 C2 C1 . . 118.13(16) ?
    C3 C2 H2 . . 120.9 ?
    C2 C3 C4 . . 121.43(16) ?
    C2 C3 C7 . . 120.07(16) ?
    C4 C3 C7 . . 118.48(16) ?
    C5 C4 C3 . . 118.90(16) ?
    C5 C4 C8 . . 121.15(16) ?
    C3 C4 C8 . . 119.95(16) ?
    C4 C5 H5 . . 119.9 ?
    C6 C5 C4 . . 120.11(16) ?
    C6 C5 H5 . . 119.9 ?
    C1 C6 H6 . . 119.8 ?
    C5 C6 C1 . . 120.32(17) ?
    C5 C6 H6 . . 119.8 ?
    N1 C7 C3 . . 177.56(19) ?
    N2 C8 C4 . . 179.2(2) ?
    C10 C9 O1 . . 116.12(16) ?
    C10 C9 C14 . . 121.15(16) ?
    C14 C9 O1 . . 122.44(15) ?
    C9 C10 H10 . . 120.6 ?
    C11 C10 C9 . . 118.76(16) ?
    C11 C10 H10 . . 120.6 ?
    C10 C11 C12 . . 121.46(16) ?
    C10 C11 H11 . . 119.3 ?
    C12 C11 H11 . . 119.3 ?
    C11 C12 C13 . . 118.63(16) ?
    C11 C12 C15 . . 117.69(15) ?
    C13 C12 C15 . . 123.50(16) ?
    C12 C13 H13 . . 119.7 ?
    C14 C13 C12 . . 120.56(16) ?
    C14 C13 H13 . . 119.7 ?
    C9 C14 H14 . . 120.3 ?
    C13 C14 C9 . . 119.44(16) ?
    C13 C14 H14 . . 120.3 ?
    O2 C15 N3 . . 121.58(16) ?
    O2 C15 C12 . . 119.59(16) ?
    N3 C15 C12 . . 118.82(15) ?
    N3 C16 C17 . . 113.93(15) ?
    N3 C16 H16A . . 108.8 ?
    N3 C16 H16B . . 108.8 ?
    C17 C16 H16A . . 108.8 ?
    C17 C16 H16B . . 108.8 ?
    H16A C16 H16B . . 107.7 ?
    C16 C17 H17A . . 109.2 ?
    C16 C17 H17B . . 109.2 ?
    C18 C17 C16 . . 112.23(15) ?
    C18 C17 H17A . . 109.2 ?
    C18 C17 H17B . . 109.2 ?
    H17A C17 H17B . . 107.9 ?
    N4 C18 C17 . . 113.55(15) ?
    N4 C18 H18A . . 108.9 ?
    N4 C18 H18B . . 108.9 ?
    C17 C18 H18A . . 108.9 ?
    C17 C18 H18B . . 108.9 ?
    H18A C18 H18B . . 107.7 ?
    N4 C19 H19A . . 109.5 ?
    N4 C19 H19B . . 109.5 ?
    N4 C19 H19C . . 109.5 ?
    H19A C19 H19B . . 109.5 ?
    H19A C19 H19C . . 109.5 ?
    H19B C19 H19C . . 109.5 ?
    N4 C20 H20A . . 109.5 ?
    N4 C20 H20B . . 109.5 ?
    N4 C20 H20C . . 109.5 ?
    H20A C20 H20B . . 109.5 ?
    H20A C20 H20C . . 109.5 ?
    H20B C20 H20C . . 109.5 ?
loop_
    _geom_torsion_atom_site_label_1
    _geom_torsion_atom_site_label_2
    _geom_torsion_atom_site_label_3
    _geom_torsion_atom_site_label_4
    _geom_torsion_site_symmetry_1
    _geom_torsion_site_symmetry_2
    _geom_torsion_site_symmetry_3
    _geom_torsion_site_symmetry_4
    _geom_torsion
    _geom_torsion_publ_flag
    C9 O1 C1 C2 . . . . 26.8(2) ?
    C9 O1 C1 C6 . . . . -156.73(16) ?
    C1 O1 C9 C10 . . . . -142.73(16) ?
    C1 O1 C9 C14 . . . . 43.4(2) ?
    C15 N3 C16 C17 . . . . 84.1(2) ?
    C20 N4 C18 C17 . . . . 65.6(2) ?
    C19 N4 C18 C17 . . . . -172.83(16) ?
    O1 C1 C2 C3 . . . . 176.48(16) ?
    C6 C1 C2 C3 . . . . 0.2(3) ?
    O1 C1 C6 C5 . . . . -176.17(16) ?
    C2 C1 C6 C5 . . . . 0.4(3) ?
    C1 C2 C3 C4 . . . . -0.9(3) ?
    C1 C2 C3 C7 . . . . 177.39(16) ?
    C5 C4 C3 C2 . . . . 1.1(3) ?
    C5 C4 C3 C7 . . . . -177.27(16) ?
    C8 C4 C3 C2 . . . . -178.93(16) ?
    C8 C4 C3 C7 . . . . 2.7(2) ?
    C3 C4 C5 C6 . . . . -0.5(3) ?
    C8 C4 C5 C6 . . . . 179.52(17) ?
    C4 C5 C6 C1 . . . . -0.2(3) ?
    C11 C10 C9 O1 . . . . -173.73(15) ?
    C11 C10 C9 C14 . . . . 0.2(3) ?
    C12 C11 C10 C9 . . . . -0.2(3) ?
    C13 C12 C11 C10 . . . . -0.3(3) ?
    C15 C12 C11 C10 . . . . 174.86(15) ?
    C11 C12 C13 C14 . . . . 0.9(3) ?
    C15 C12 C13 C14 . . . . -173.97(16) ?
    C13 C14 C9 O1 . . . . 173.93(16) ?
    C13 C14 C9 C10 . . . . 0.4(3) ?
    C9 C14 C13 C12 . . . . -0.9(3) ?
    O2 C15 N3 C16 . . . . -5.9(2) ?
    C12 C15 N3 C16 . . . . 172.51(14) ?
    O2 C15 C12 C11 . . . . -13.1(2) ?
    O2 C15 C12 C13 . . . . 161.88(16) ?
    N3 C15 C12 C11 . . . . 168.50(15) ?
    N3 C15 C12 C13 . . . . -16.6(2) ?
    N3 C16 C17 C18 . . . . 66.6(2) ?
    C16 C17 C18 N4 . . . . 170.87(15) ?
loop_
    _geom_hbond_atom_site_label_D
    _geom_hbond_atom_site_label_H
    _geom_hbond_atom_site_label_A
    _geom_hbond_site_symmetry_A
    _geom_hbond_distance_DH
    _geom_hbond_distance_HA
    _geom_hbond_distance_DA
    _geom_hbond_angle_DHA
    _geom_hbond_publ_flag
    N3 H3 O3 2_655 0.89(2) 1.99(2) 2.825(2) 155(2) yes
    O3 H31 N4 3_675 0.97(3) 1.85(3) 2.808(2) 168(3) yes
    O3 H32 O2 1_455 0.88(3) 1.93(3) 2.803(2) 176(3) yes
    C13 H13 O3 2_655 0.93 2.58 3.477(2) 162 yes
    C14 H14 O2 4_576 0.93 2.36 3.049(2) 131 yes
    C16 H16B Cg2 2_555 0.97 2.96 3.661(2) 130 yes
    C2 H2 N1 3_676 0.93 2.49 3.324(2) 149 yes
_iucr_refine_instructions_details
;
TITL 14gyte199_SNM_206_0m in P2(1)/c
CELL  0.71073  12.9004  10.5012  14.1343   90.000   99.819   90.000
ZERR     4.00   0.0004   0.0003   0.0004    0.000    0.005    0.000
LATT   1
SYMM  - X, 1/2 + Y, 1/2 - Z
SFAC  C    H    N    O
UNIT  80   88   16   12
MERG   2
FMAP   2
PLAN   20
SIZE     0.12   0.21   0.41
ACTA
BOND   $H
CONF
LIST   4
L.S.  10
TEMP    20.00
WGHT    0.057300    0.826200
FVAR       0.14665
H31   2    0.068732    0.646983    0.050366    11.00000    0.06652
H32   2   -0.007540    0.675686    0.106621    11.00000    0.06903
H3    2    0.917772    1.006138    0.282849    11.00000    0.04128
MOLE    1
O2    4    0.891892    0.805400    0.126741    11.00000    0.03182    0.02909 =
         0.02120   -0.00427    0.00897   -0.00176
O1    4    0.672884    0.570544    0.447065    11.00000    0.03948    0.01624 =
         0.02778    0.00109    0.01655    0.00194
C15   1    0.881288    0.858360    0.202372    11.00000    0.01900    0.02063 =
         0.01848    0.00165    0.00154    0.00403
N4    3    0.842379    1.304222    0.033883    11.00000    0.02673    0.02096 =
         0.02971    0.00225    0.00623   -0.00173
C12   1    0.820694    0.793911    0.269299    11.00000    0.01906    0.01779 =
         0.01946    0.00160    0.00298    0.00563
N3    3    0.924723    0.970566    0.226941    11.00000    0.02602    0.02028 =
         0.01985    0.00150    0.00577   -0.00140
N1    3    0.442982    0.988768    0.598774    11.00000    0.04052    0.02372 =
         0.03039    0.00245    0.01150    0.00515
C8    1    0.459553    0.716793    0.738859    11.00000    0.02906    0.01640 =
         0.02561    0.00255    0.00689   -0.00087
C11   1    0.760488    0.689305    0.235280    11.00000    0.02225    0.02155 =
         0.01776   -0.00191    0.00140    0.00224
AFIX  43
H11   2    0.754929    0.666516    0.171030    11.00000   -1.20000
AFIX   0
C1    1    0.623535    0.614972    0.518633    11.00000    0.02314    0.01798 =
         0.02217   -0.00224    0.00518   -0.00047
C4    1    0.516357    0.681077    0.664421    11.00000    0.02085    0.01930 =
         0.02173   -0.00076    0.00558   -0.00241
N2    3    0.413605    0.746235    0.797392    11.00000    0.03976    0.02681 =
         0.03378   -0.00019    0.01546    0.00256
C14   1    0.777367    0.756523    0.425017    11.00000    0.02982    0.02287 =
         0.01690   -0.00055    0.00405    0.00073
AFIX  43
H14   2    0.783188    0.778415    0.489464    11.00000   -1.20000
AFIX   0
C2    1    0.577228    0.734082    0.516526    11.00000    0.02463    0.01786 =
         0.01973    0.00327    0.00427   -0.00050
AFIX  43
H2    2    0.581531    0.790823    0.466825    11.00000   -1.20000
AFIX   0
C16   1    0.994963    1.029322    0.169299    11.00000    0.02130    0.02627 =
         0.02891    0.00365    0.00601   -0.00254
AFIX  23
H16A  2    1.037163    0.963320    0.146460    11.00000   -1.20000
H16B  2    1.042434    1.086279    0.209801    11.00000   -1.20000
AFIX   0
C10   1    0.708860    0.618521    0.294164    11.00000    0.02022    0.01778 =
         0.02575   -0.00193    0.00402    0.00074
AFIX  43
H10   2    0.668427    0.548577    0.270359    11.00000   -1.20000
AFIX   0
C13   1    0.827805    0.827120    0.365068    11.00000    0.02600    0.01816 =
         0.02095   -0.00208    0.00386   -0.00054
AFIX  43
H13   2    0.867129    0.897906    0.388875    11.00000   -1.20000
AFIX   0
C5    1    0.563697    0.563114    0.664381    11.00000    0.03126    0.01910 =
         0.02402    0.00514    0.00832   -0.00103
AFIX  43
H5    2    0.559375    0.505604    0.713593    11.00000   -1.20000
AFIX   0
C7    1    0.479164    0.890591    0.593055    11.00000    0.02805    0.02036 =
         0.02205    0.00110    0.00602   -0.00196
C9    1    0.717942    0.652797    0.388971    11.00000    0.02305    0.01674 =
         0.02317    0.00406    0.00670    0.00483
C3    1    0.524592    0.766206    0.590117    11.00000    0.02055    0.01685 =
         0.02252    0.00017    0.00197   -0.00016
C17   1    0.938648    1.103649    0.083685    11.00000    0.02613    0.02355 =
         0.02512    0.00222    0.00738   -0.00182
AFIX  23
H17A  2    0.989321    1.129972    0.044133    11.00000   -1.20000
H17B  2    0.887545    1.048696    0.045224    11.00000   -1.20000
AFIX   0
C6    1    0.617079    0.530649    0.591874    11.00000    0.02953    0.01642 =
         0.02798    0.00308    0.00869    0.00313
AFIX  43
H6    2    0.649062    0.451241    0.592233    11.00000   -1.20000
AFIX   0
C18   1    0.883094    1.220120    0.113562    11.00000    0.02397    0.02439 =
         0.02587    0.00092    0.00553   -0.00224
AFIX  23
H18A  2    0.825214    1.192746    0.144385    11.00000   -1.20000
H18B  2    0.931832    1.267566    0.160467    11.00000   -1.20000
AFIX   0
C19   1    0.802489    1.420486    0.070524    11.00000    0.03589    0.02631 =
         0.04524    0.00233    0.01285    0.00420
AFIX  37
H19A  2    0.858583    1.463257    0.111789    11.00000   -1.50000
H19B  2    0.747716    1.399762    0.106153    11.00000   -1.50000
H19C  2    0.774834    1.475193    0.017820    11.00000   -1.50000
AFIX   0
C20   1    0.759237    1.243854   -0.033407    11.00000    0.03844    0.02848 =
         0.04438    0.00586   -0.00835   -0.00202
AFIX  37
H20A  2    0.785189    1.166304   -0.056730    11.00000   -1.50000
H20B  2    0.736627    1.300278   -0.086345    11.00000   -1.50000
H20C  2    0.700933    1.225073   -0.001628    11.00000   -1.50000
AFIX   0
MOLE    2
O3    4    0.036120    0.613908    0.101564    11.00000    0.05043    0.03398 =
         0.03755    0.01408    0.02176    0.01493
HKLF 4
REM  14gyte199_SNM_206_0m in P2(1)/c
REM R1 =  0.0499 for   3181 Fo > 4sig(Fo)  and  0.0705 for all   4167 data
REM    258 parameters refined using      0 restraints
END
WGHT      0.0573      0.8264
REM Highest difference peak  0.296,  deepest hole -0.272,  1-sigma level  0.051
Q1    1   0.5431  0.7402  0.6430  11.00000  0.05    0.30
Q2    1   0.8635  0.8214  0.2494  11.00000  0.05    0.28
Q3    1   0.5980  0.5582  0.5419  11.00000  0.05    0.27
Q4    1   0.7319  0.6051  0.3509  11.00000  0.05    0.24
Q5    1   0.8195  0.8246  0.3119  11.00000  0.05    0.23
Q6    1   0.8437  0.7870  0.3212  11.00000  0.05    0.21
Q7    1   0.8183  0.7113  0.2562  11.00000  0.05    0.21
Q8    1   0.5893  0.5406  0.7656  11.00000  0.05    0.20
Q9    1   0.3883  1.0103  0.6363  11.00000  0.05    0.20
Q10   1   0.6993  0.6684  0.3394  11.00000  0.05    0.19
Q11   1   0.6236  0.6801  0.5238  11.00000  0.05    0.19
Q12   1   0.6824  0.5001  0.4251  11.00000  0.05    0.19
Q13   1   0.7757  0.6870  0.4035  11.00000  0.05    0.18
Q14   1   0.8246  0.7887  0.1245  11.00000  0.05    0.18
Q15   1   0.9145  0.8964  0.3902  11.00000  0.05    0.18
Q16   1   0.9192  1.1626  0.1038  11.00000  0.05    0.18
Q17   1   0.4928  0.7054  0.6147  11.00000  0.05    0.17
Q18   1   0.7623  0.6357  0.2796  11.00000  0.05    0.17
Q19   1   0.4431  0.9401  0.6767  11.00000  0.05    0.17
Q20   1   0.5217  0.7287  0.5361  11.00000  0.05    0.17
;
data_global
_journal_date_recd_electronic     2015-08-04
_journal_date_accepted     2015-08-11
_journal_name_full     'Acta Crystallographica, Section E'
_journal_year     2015
_journal_volume     71
_journal_issue      9
_journal_page_first     1042
_journal_page_last     1044
_journal_paper_category     GO
_journal_paper_doi     10.1107/S2056989015014991
_journal_coeditor_code     SU5187
_publ_contact_author
;
Dr. Tuncer H\"okelek
Hacettepe University
Department of Physics
06800 Beytepe
Ankara
Turkey
;
_publ_contact_author_email     merzifon@hacettepe.edu.tr
_publ_contact_author_fax     '90(312)2352550'
_publ_contact_author_phone     '90(312)2977242'
_publ_section_title
;
Crystal structure of
4-(3,4-dicyanophenoxy)-<i>N</i>-[3-(dimethylamino)propyl]benzamide
monohydrate: a phenoxyphthalonitrile derivative
;
loop_
    _publ_author_name
    _publ_author_address
    '\,Colak, Senem'
;
Department of Chemistry
Sakarya University
54187 Esentepe
Sakarya
Turkey
;
    'Y\?ild\?iz, Salih Zeki'
;
Department of Chemistry
Sakarya University
54187 Esentepe
Sakarya
Turkey
;
    '\,Caylak Deliba\,s, Nagihan'
;
Department of Physics
Sakarya University
54187 Esentepe
Sakarya
Turkey
;
    'Pi\,skin, Hasan'
;
Department of Physics
Sakarya University
54187 Esentepe
Sakarya
Turkey
;
    'H\"okelek, Tuncer'
;
Department of Physics
Hacettepe University
06800 Beytepe
Ankara
Turkey
;
_publ_section_synopsis
;
In the title compound, the planes of the phenoxy and phthalonitrile rings are
oriented at a dihedral angle of 60.39(5)\%. In the crystal, molecules are
linked by O---H...O, O---H...N and N---H...O hydrogen bonds, forming slabs
parallel to (100). The slabs are linked by a pair of inversion-related
C---H...N hydrogen bonds, forming a three-dimensional structure.
;
