# Supplementary material for: Crystal structure of 4-(3,4-di­cyano­phen­oxy)-N-[3-(di­methyl­amino)­prop­yl]benzamide mono­hydrate: a phen­oxy­phthalo­nitrile derivative
Source: Acta Crystallogr E Crystallogr Commun. 2015 Aug 15;71(Pt 9):1042–4. doi: 10.1107/S2056989015014991 (PMC4555371; doi:10.1107/S2056989015014991)
Supplement: Supplementary file 2 [file e-71-01042-Isup2.hkl]

#
# h,k,l, Fc-squared, Fo-squared, sigma(Fo-squared) and status flag
#
data_I
_shelx_title ' 14gyte199_SNM_206_0m in P2(1)/c'
_shelx_refln_list_code          4
_shelx_F_calc_maximum      212.99
_exptl_crystal_F_000       776.00
_reflns_d_resolution_high  0.7800
 
loop_
 _symmetry_equiv_pos_as_xyz
 'x, y, z'
 '-x, y+1/2, -z+1/2'
 '-x, -y, -z'
 'x, -y-1/2, z-1/2'
 
_cell_length_a    12.9004
_cell_length_b    10.5012
_cell_length_c    14.1343
_cell_angle_alpha  90.000
_cell_angle_beta   99.819
_cell_angle_gamma  90.000
 
_shelx_F_squared_multiplier     1.000
 
loop_
 _refln_index_h
 _refln_index_k
 _refln_index_l
 _refln_F_squared_calc
 _refln_F_squared_meas
 _refln_F_squared_sigma
 _refln_observed_status
   1   0   0       63.35       59.30      2.63 o
   2   0   0     3003.93     2834.93     77.67 o
   3   0   0     6482.65     6388.42    174.13 o
   4   0   0      264.87      216.16      8.03 o
   5   0   0        0.61        4.79      2.60 o
   6   0   0      466.95      462.40     15.82 o
   7   0   0      137.68      141.93      9.78 o
   8   0   0       49.28       66.68      5.72 o
   9   0   0       92.07      139.90     17.74 o
  10   0   0       29.49       66.09      6.64 o
  11   0   0       23.59       52.64     14.71 o
  12   0   0        2.11        2.79      7.44 o
  13   0   0       15.84       20.92     10.23 o
  14   0   0       31.78       35.80     12.09 o
  15   0   0       42.63       23.25     13.95 o
  16   0   0       55.67       61.37     15.81 o
   1   1   0     6310.51     5887.79    152.80 o
   2   1   0      654.18      562.07     12.20 o
   3   1   0      844.06      828.25     17.02 o
   4   1   0       70.98       87.75      3.27 o
   5   1   0      292.23      266.29      7.02 o
   6   1   0      534.42      522.28     12.77 o
   7   1   0      220.32      218.24      6.85 o
   8   1   0      381.46      366.95      9.97 o
   9   1   0      144.36      142.43      6.29 o
  10   1   0       65.76       66.23      4.70 o
  11   1   0      228.54      224.03     10.80 o
  12   1   0       48.43       52.72      7.40 o
  13   1   0       25.85       42.36      8.37 o
  14   1   0        1.91        2.40      6.35 o
  15   1   0        6.11       -0.43      7.60 o
  16   1   0      240.59      257.70     20.35 o
   0   2   0    10440.58     9861.50    371.50 o
   1   2   0      268.05      240.51      7.82 o
   2   2   0     3920.15     3842.50     74.44 o
   3   2   0    17125.04    16369.90    413.38 o
   4   2   0      202.28      208.97      6.48 o
   5   2   0       27.07       38.94      2.68 o
   6   2   0      310.98      250.11      7.53 o
   7   2   0      130.82      129.71      5.23 o
   8   2   0      638.26      637.83     15.21 o
   9   2   0        2.68        0.55      2.22 o
  10   2   0        2.61       -1.64      2.62 o
  11   2   0      228.15      228.47     10.81 o
  12   2   0       22.51       23.67      4.95 o
  13   2   0       97.32      113.41     23.25 o
  14   2   0      235.73      281.19     22.09 o
  15   2   0      134.31      147.38     15.11 o
  16   2   0      163.45      168.09     16.93 o
   1   3   0     1214.12     1119.65     35.85 o
   2   3   0     5483.80     5448.70    117.38 o
   3   3   0      313.64      463.47     10.38 o
   4   3   0     1041.89     1046.88     20.22 o
   5   3   0     2048.13     2110.39     42.50 o
   6   3   0     1501.65     1429.83     29.78 o
   7   3   0      906.74      934.31     20.69 o
   8   3   0      206.46      189.01      6.78 o
   9   3   0       43.34       43.80      3.78 o
  10   3   0       18.84       18.08      4.30 o
  11   3   0      108.69      112.21      7.69 o
  12   3   0        1.80        3.62      4.70 o
  13   3   0      101.67      108.78     12.00 o
  14   3   0      173.53      183.72     42.31 o
  15   3   0       98.76       86.46     21.62 o
   0   4   0     2291.56     2502.52     69.50 o
   1   4   0     2155.36     2233.05     48.52 o
   2   4   0      560.73      591.66     14.43 o
   3   4   0     2280.86     2451.79     48.67 o
   4   4   0       56.87       78.61      3.67 o
   5   4   0     1528.60     1567.34     29.83 o
   6   4   0     1439.59     1443.86     30.31 o
   7   4   0       64.64       64.84      3.94 o
   8   4   0        7.90       11.59      2.66 o
   9   4   0     1219.32     1177.78     31.94 o
  10   4   0        7.61        9.61      3.98 o
  11   4   0        0.06       -3.48      3.48 o
  12   4   0      478.26      490.94     17.81 o
  13   4   0      118.73      128.48     10.99 o
  14   4   0        0.01        4.32      6.48 o
  15   4   0        5.78        5.62      8.05 o
   1   5   0      593.28      610.67     15.11 o
   2   5   0      495.86      538.18     13.71 o
   3   5   0      465.69      561.00     14.47 o
   4   5   0      106.43       88.58      5.23 o
   5   5   0       49.08       58.94      3.17 o
   6   5   0      658.53      668.14     15.67 o
   7   5   0      561.04      552.87     14.42 o
   8   5   0      273.53      266.83     10.49 o
   9   5   0       73.02       82.13      6.26 o
  10   5   0        3.32       -0.34      3.62 o
  11   5   0      237.30      229.81     11.23 o
  12   5   0      181.90      203.99     11.34 o
  13   5   0        0.09       -6.55      6.55 o
  14   5   0        4.64        6.51     10.23 o
  15   5   0       28.95       35.80     15.81 o
   0   6   0      735.43      879.96     26.63 o
   1   6   0     1012.46     1076.07     25.20 o
   2   6   0        4.34        9.56      3.14 o
   3   6   0      296.27      308.72      9.38 o
   4   6   0       95.33      103.42      5.30 o
   5   6   0      296.45      311.80      8.61 o
   6   6   0       80.85      109.63      5.21 o
   7   6   0      202.41      206.90      9.73 o
   8   6   0      242.48      266.84     10.57 o
   9   6   0      210.52      387.53     25.91 o
  10   6   0        0.12        5.77      4.71 o
  11   6   0      397.62      377.36     24.04 o
  12   6   0       14.13        7.43      6.46 o
  13   6   0       19.52       52.61     10.05 o
  14   6   0        1.48       -8.83      8.83 o
   1   7   0      606.99      580.54     15.04 o
   2   7   0      476.87      451.09     20.22 o
   3   7   0      537.28      552.73     21.83 o
   4   7   0      122.30      117.94      7.28 o
   5   7   0      585.75      566.89     19.64 o
   6   7   0      112.98      117.76      8.03 o
   7   7   0        8.52       36.21      5.32 o
   8   7   0       33.00       30.98      6.29 o
   9   7   0        8.07        6.14      4.74 o
  10   7   0      104.05       79.98      8.58 o
  11   7   0       20.16        8.30      6.01 o
  12   7   0       32.64       36.14      7.28 o
  13   7   0      200.50      191.48     18.37 o
   0   8   0       96.13      109.73     13.02 o
   1   8   0      204.97      177.48     11.97 o
   2   8   0      531.79      502.79     17.48 o
   3   8   0      395.26      391.13     15.43 o
   4   8   0      220.62      220.62     10.63 o
   5   8   0       29.90       21.08      4.56 o
   6   8   0      820.24      815.01     27.33 o
   7   8   0        4.61        9.22      4.23 o
   8   8   0       32.74       30.62      5.91 o
   9   8   0       12.85       21.05      5.89 o
  10   8   0       18.62       12.87      5.62 o
  11   8   0       49.91       38.94      8.19 o
  12   8   0      313.64      341.39     18.31 o
  13   8   0        5.05       -9.30      9.30 o
   1   9   0       14.20       19.32      5.69 o
   2   9   0       67.52       58.32      7.87 o
   3   9   0       13.09       26.31      6.08 o
   4   9   0        5.96        0.46     15.11 o
   5   9   0       19.95       15.44      4.85 o
   6   9   0        4.36       46.54      7.31 o
   7   9   0        4.85       -0.54      3.65 o
   8   9   0       10.63       18.88     13.77 o
   9   9   0        6.16        8.98      5.32 o
  10   9   0      225.81      220.09     15.49 o
  11   9   0      135.29      148.12     13.09 o
  12   9   0       36.45       41.64      7.97 o
   0  10   0       82.65       75.32     13.02 o
   1  10   0      149.35      143.41     12.33 o
   2  10   0       98.91      106.24     15.58 o
   3  10   0      195.10      166.63     19.30 o
   4  10   0        1.28       -4.76      4.76 o
   5  10   0       24.99       26.14      9.07 o
   6  10   0      209.44      210.74     15.74 o
   7  10   0       55.25       78.14      8.46 o
   8  10   0        5.82       -1.92      4.63 o
   9  10   0       79.00      117.21     13.47 o
  10  10   0       28.52       30.52     16.97 o
   1  11   0        0.56        0.46      6.25 o
   2  11   0        0.64        1.41      5.23 o
   3  11   0       42.24       63.62     19.30 o
   4  11   0        8.86       24.86      7.02 o
   5  11   0      134.36      118.19     12.15 o
   6  11   0      343.82      336.08     20.92 o
   7  11   0      633.05      663.84     26.35 o
   8  11   0        7.57        0.80      5.43 o
   9  11   0      125.54      103.00     13.14 o
   0  12   0       22.47       46.03     12.09 o
   1  12   0      141.09      131.51     16.74 o
   2  12   0       92.23      111.10     19.76 o
   3  12   0       30.20       51.56      8.80 o
   4  12   0      126.79      178.17     24.88 o
   5  12   0       50.56       62.10     16.74 o
   6  12   0       12.86       29.41      7.89 o
   7  12   0        0.32       -2.38      6.56 o
   1  13   0        7.02        7.36      7.48 o
   2  13   0       25.35       15.98     18.83 o
   3  13   0        2.01        8.62      7.72 o
   4  13   0        4.84        8.03      6.73 o
 -16   1   1       51.72       42.09     10.19 o
 -15   1   1       49.92       57.06     10.18 o
 -14   1   1        2.88        6.51      6.58 o
 -13   1   1       14.18       27.79      6.53 o
 -12   1   1       19.85       27.80      6.21 o
 -11   1   1       13.74       10.92      3.60 o
 -10   1   1      220.44      224.21      8.17 o
  -9   1   1        0.01        2.14      2.28 o
  -8   1   1      522.62      503.14     12.55 o
  -7   1   1       39.51       38.66      3.02 o
  -6   1   1       99.09      104.93      4.43 o
  -5   1   1     2371.17     2238.48     54.80 o
  -4   1   1      972.19      869.79     22.31 o
  -3   1   1      906.11      956.20     23.93 o
  -2   1   1     1910.25     1876.00     44.98 o
  -1   1   1     1073.53     1065.61     26.17 o
   0   1   1     1962.46     1783.17     34.48 o
   1   1   1        4.54        5.04      0.82 o
   2   1   1     1112.84      989.85     19.80 o
   3   1   1    39599.96    40949.27   1819.64 o
   4   1   1     3305.09     3279.84     64.22 o
   5   1   1        3.10        1.57      1.76 o
   6   1   1       23.70       22.95      2.58 o
   7   1   1       14.96       14.28      2.43 o
   8   1   1       22.32       25.34      2.94 o
   9   1   1        9.84        9.28      2.60 o
  10   1   1       27.89       25.27      3.53 o
  11   1   1        4.42        0.92      3.31 o
  12   1   1        6.90        7.17      4.90 o
  13   1   1       59.61       46.06      9.04 o
  14   1   1       16.20       15.34      7.89 o
  15   1   1        1.51        1.16      7.21 o
  16   1   1       61.45       98.14     13.48 o
 -16   2   1       35.54       33.92     10.51 o
 -15   2   1        5.51        8.83      9.30 o
 -14   2   1       67.37       69.74     10.18 o
 -13   2   1       25.40       32.46      6.61 o
 -12   2   1       44.90       60.61      7.22 o
 -11   2   1      699.13      723.73     20.17 o
 -10   2   1        5.92        3.59      3.09 o
  -9   2   1      291.82      312.38      9.38 o
  -8   2   1        7.18        3.97      2.16 o
  -7   2   1       35.17       39.20      3.07 o
  -6   2   1       75.84       85.36      4.08 o
  -5   2   1       59.88       68.20      3.73 o
  -4   2   1     3003.08     2952.33     71.13 o
  -3   2   1     4013.97     3864.61     92.23 o
  -2   2   1      524.76      434.10     11.69 o
  -1   2   1     5221.47     4959.46    117.34 o
   0   2   1       21.43       27.67      1.73 o
   1   2   1     6516.75     6290.49    126.86 o
   2   2   1     3117.32     3046.77     59.84 o
   3   2   1    12094.06    11693.06    207.87 o
   4   2   1     4715.97     4621.18     90.00 o
   5   2   1      181.59      203.50      6.21 o
   6   2   1      124.83      164.34      5.64 o
   7   2   1      233.55      229.31      7.19 o
   8   2   1        8.85       13.29      2.60 o
   9   2   1        1.11        5.91      2.58 o
  10   2   1       38.13       36.42      4.21 o
  11   2   1       64.83       66.02      6.26 o
  12   2   1        0.39        4.52      4.90 o
  13   2   1       32.64       49.09      9.69 o
  14   2   1       66.34       73.96     10.51 o
  15   2   1       15.21       31.85      9.53 o
 -16   3   1      255.88      282.50     21.04 o
 -15   3   1       59.16       54.07     10.38 o
 -14   3   1      429.00      477.04     25.29 o
 -13   3   1      647.50      657.94     25.27 o
 -12   3   1      394.05      407.51     17.76 o
 -11   3   1       99.47      120.14      7.88 o
 -10   3   1       19.62       19.04      4.04 o
  -9   3   1      108.99       99.68      5.87 o
  -8   3   1       48.54       60.42      3.95 o
  -7   3   1        9.41       13.58      2.36 o
  -6   3   1     1298.93     1304.10     27.33 o
  -5   3   1      320.28      356.84     12.81 o
  -4   3   1        3.82        9.62      1.66 o
  -3   3   1      453.58      431.51     10.69 o
  -2   3   1     4493.58     4532.66    186.92 o
  -1   3   1      211.07      227.63      8.40 o
   0   3   1        2.99        1.07      1.15 o
   1   3   1      888.37      896.22     20.20 o
   2   3   1     4087.13     4411.21     85.60 o
   3   3   1      144.13      158.83      4.76 o
   4   3   1      125.62      121.74      5.13 o
   5   3   1     6720.49     6784.05    131.83 o
   6   3   1     1058.19     1135.61     25.05 o
   7   3   1      176.36      176.50      6.30 o
   8   3   1        1.24        0.97      2.14 o
   9   3   1      339.95      335.17     10.79 o
  10   3   1      182.93      174.64     14.70 o
  11   3   1      282.80      268.94     12.10 o
  12   3   1       59.51       62.57      6.66 o
  13   3   1        1.42       -1.49      5.89 o
  14   3   1      139.08      136.00     14.14 o
  15   3   1       82.12       88.61     12.71 o
 -15   4   1      109.84      111.95     20.46 o
 -14   4   1      106.24       98.96     11.82 o
 -13   4   1       36.91       37.27      6.70 o
 -12   4   1        6.12        1.41      4.33 o
 -11   4   1        3.85        8.48      3.81 o
 -10   4   1        8.86       11.48      4.76 o
  -9   4   1       17.70       12.27      4.02 o
  -8   4   1      165.79      171.10      7.29 o
  -7   4   1      160.70      173.07      6.18 o
  -6   4   1      589.55      681.61     15.64 o
  -5   4   1       68.78       71.38      3.59 o
  -4   4   1       57.52       80.81      4.22 o
  -3   4   1       87.74      114.95      7.91 o
  -2   4   1     4122.83     4456.16    123.47 o
  -1   4   1      525.76      473.99     13.55 o
   0   4   1     1240.61     1254.29     34.55 o
   1   4   1     1389.43     1384.35     34.39 o
   2   4   1      152.63      152.41      5.90 o
   3   4   1      990.66     1113.33     23.26 o
   4   4   1      480.98      500.81     13.52 o
   5   4   1       85.59       91.71      3.94 o
   6   4   1     3659.15     3801.25     75.41 o
   7   4   1      542.91      513.72     12.89 o
   8   4   1      262.31      279.89      9.46 o
   9   4   1       15.67       13.58      3.86 o
  10   4   1      165.71      161.38      9.13 o
  11   4   1       98.46       98.77      7.45 o
  12   4   1       18.97       18.79      5.22 o
  13   4   1        0.63        0.12      6.19 o
  14   4   1       56.81       69.49     20.46 o
  15   4   1       64.72       80.53     12.33 o
 -15   5   1        6.98       13.02     12.09 o
 -14   5   1       15.87        9.92     12.32 o
 -13   5   1      298.15      309.42     20.78 o
 -12   5   1      305.76      333.48     20.07 o
 -11   5   1      105.46      115.02      9.40 o
 -10   5   1      873.36      901.42     26.27 o
  -9   5   1     1220.88     1157.39     31.65 o
  -8   5   1      371.97      332.57     16.10 o
  -7   5   1       18.36       15.24      3.13 o
  -6   5   1        0.87       -0.33      1.69 o
  -5   5   1      313.95      309.49      7.79 o
  -4   5   1      131.58      157.95      6.22 o
  -3   5   1      147.31      142.30      8.00 o
  -2   5   1       13.47        5.01      3.36 o
  -1   5   1       80.44       93.53      6.25 o
   0   5   1       35.53       46.85      3.23 o
   1   5   1     2144.30     2143.17     52.64 o
   2   5   1     1686.17     1860.77     46.02 o
   3   5   1        0.61       -2.19      2.19 o
   4   5   1      261.41      259.09      8.02 o
   5   5   1     1084.33     1155.69     22.92 o
   6   5   1      296.32      294.56      8.64 o
   7   5   1       24.10       27.39      3.95 o
   8   5   1      449.27      451.48     14.80 o
   9   5   1      168.21      165.01      8.86 o
  10   5   1      125.97      118.07     11.21 o
  11   5   1       26.61       24.88      5.21 o
  12   5   1       55.38       55.89      6.59 o
  13   5   1      132.72      165.33     15.29 o
  14   5   1       16.08       10.23     13.95 o
 -14   6   1       12.91       17.30     13.48 o
 -13   6   1        5.14       -0.23      7.06 o
 -12   6   1       27.91       19.64      6.63 o
 -11   6   1      106.77      103.64      9.61 o
 -10   6   1       31.09       32.27      5.99 o
  -9   6   1     1670.17     1645.84     50.72 o
  -8   6   1      628.16      632.20     19.11 o
  -7   6   1       55.77       67.77      4.96 o
  -6   6   1       88.86      100.03      4.68 o
  -5   6   1      443.73      397.09     11.31 o
  -4   6   1       48.55       54.81      7.57 o
  -3   6   1       15.29       11.94      2.70 o
  -2   6   1      270.76      278.70     11.91 o
  -1   6   1        0.95       -0.10      3.04 o
   0   6   1     2464.34     2546.03    108.05 o
   1   6   1       65.72       77.12      4.64 o
   2   6   1      236.00      241.53      8.64 o
   3   6   1      639.48      660.48     18.62 o
   4   6   1      114.48      133.51      6.16 o
   5   6   1        4.19        5.37      2.58 o
   6   6   1        0.01        2.08      2.35 o
   7   6   1       17.65       15.21      4.43 o
   8   6   1      884.39      844.54     24.42 o
   9   6   1      102.70       94.55     11.77 o
  10   6   1       12.23       22.57      5.54 o
  11   6   1      870.75      882.06     31.93 o
  12   6   1       11.71       16.08      6.10 o
  13   6   1        7.01       16.05     19.30 o
  14   6   1        0.43       -7.44      9.30 o
 -14   7   1       24.04       27.12     10.35 o
 -13   7   1       21.92       30.25     10.23 o
 -12   7   1       16.53       24.81      8.14 o
 -11   7   1       83.10       76.62      9.01 o
 -10   7   1       21.55       20.78      7.05 o
  -9   7   1     1034.16     1000.22     33.71 o
  -8   7   1      557.23      538.76     20.56 o
  -7   7   1      106.47      113.39      7.58 o
  -6   7   1       52.89       45.68      4.58 o
  -5   7   1       21.69       18.69      8.09 o
  -4   7   1      264.81      269.79     11.37 o
  -3   7   1      555.66      619.35     20.86 o
  -2   7   1      112.84      140.77      6.68 o
  -1   7   1       72.05       89.10      4.99 o
   0   7   1      115.55      111.24      4.33 o
   1   7   1       85.41       80.57      4.88 o
   2   7   1      429.64      422.85     13.15 o
   3   7   1        5.54        3.67      3.84 o
   4   7   1       52.37       60.50      5.52 o
   5   7   1      435.31      404.66     15.53 o
   6   7   1      120.41      129.33     12.75 o
   7   7   1       10.21       13.18      3.73 o
   8   7   1        9.31       20.72      5.19 o
   9   7   1       57.45       54.97      6.87 o
  10   7   1       91.95       65.51      8.04 o
  11   7   1       33.61       23.15      7.10 o
  12   7   1      262.37      238.10     15.42 o
  13   7   1      100.29       87.50     12.25 o
 -13   8   1       58.86      107.58     13.70 o
 -12   8   1       46.27       56.60      9.93 o
 -11   8   1       56.56       48.48      7.58 o
 -10   8   1       43.33       45.59      8.55 o
  -9   8   1       20.27       14.70      9.14 o
  -8   8   1        0.01        2.31      4.65 o
  -7   8   1      668.96      635.58     21.81 o
  -6   8   1      158.18      160.27      9.59 o
  -5   8   1       57.97       43.33      5.38 o
  -4   8   1       50.32       73.26      6.01 o
  -3   8   1       12.02       12.96      3.76 o
  -2   8   1       85.48       86.47      5.92 o
  -1   8   1      147.27      129.28     10.35 o
   0   8   1       37.36       28.80      5.75 o
   1   8   1       79.73       73.47      7.89 o
   2   8   1       59.05       47.46      4.84 o
   3   8   1        4.39        1.55      3.26 o
   4   8   1      380.88      383.45     15.05 o
   5   8   1      776.70      721.98     24.65 o
   6   8   1        5.21        5.08      3.82 o
   7   8   1        4.73        0.82      3.36 o
   8   8   1      100.62       93.78      9.61 o
   9   8   1      128.75      120.73      9.88 o
  10   8   1       29.25       23.04      5.99 o
  11   8   1      211.15      187.95     13.32 o
  12   8   1        7.42        7.76      8.05 o
 -12   9   1        4.47       -0.75      6.88 o
 -11   9   1       16.32       16.16      6.52 o
 -10   9   1       10.83       11.10      7.88 o
  -9   9   1       33.47       38.77      9.58 o
  -8   9   1        1.55       -1.89      4.38 o
  -7   9   1       32.87       29.66      4.98 o
  -6   9   1      529.78      495.29     18.95 o
  -5   9   1      165.12      140.24     13.33 o
  -4   9   1      915.16      831.37     34.96 o
  -3   9   1       16.15       17.64     11.39 o
  -2   9   1      441.92      430.81     21.01 o
  -1   9   1      133.43      124.59     10.98 o
   0   9   1      121.33      146.27     11.67 o
   1   9   1      284.40      251.66     17.90 o
   2   9   1        0.14       11.28      5.11 o
   3   9   1        0.06        0.90      5.02 o
   4   9   1       89.26       77.75     12.09 o
   5   9   1       71.66       61.71      8.19 o
   6   9   1        0.95        5.99      3.86 o
   7   9   1       24.43       17.80      4.74 o
   8   9   1        3.02        4.96      9.35 o
   9   9   1       35.06       25.02      6.43 o
  10   9   1       67.16       70.99      8.89 o
  11   9   1        0.02        2.90      7.98 o
 -11  10   1       13.31        7.77      7.39 o
 -10  10   1      169.24      194.78     14.71 o
  -9  10   1        0.54       -1.26     13.48 o
  -8  10   1      225.56      218.41     13.79 o
  -7  10   1      361.77      369.39     19.12 o
  -6  10   1       23.06       18.03      6.55 o
  -5  10   1       17.11       30.50      7.21 o
  -4  10   1      200.55      181.44     27.20 o
  -3  10   1      346.16      309.02     17.86 o
  -2  10   1      352.12      308.82     17.74 o
  -1  10   1       19.17        6.48      5.69 o
   0  10   1       54.20       50.11      8.60 o
   1  10   1       24.19       18.17      5.89 o
   2  10   1        1.10        0.93      4.60 o
   3  10   1       43.24       34.01     13.02 o
   4  10   1       30.46       26.07      7.02 o
   5  10   1        1.50        2.90      5.69 o
   6  10   1      576.43      547.13     26.78 o
   7  10   1       12.90       35.08     10.46 o
   8  10   1      231.04      209.61     13.64 o
   9  10   1       13.73        5.58      6.90 o
  10  10   1        0.01        7.34      7.21 o
  -9  11   1       18.69       31.20      8.86 o
  -8  11   1        3.01        2.06      5.72 o
  -7  11   1      796.95      879.80     40.24 o
  -6  11   1      143.35      153.78     13.83 o
  -5  11   1      273.12      265.20     18.19 o
  -4  11   1      169.75      142.01     12.96 o
  -3  11   1        0.04       -4.56      4.56 o
  -2  11   1      197.80      167.54     16.51 o
  -1  11   1       11.42       10.43     10.00 o
   0  11   1      204.04      206.56     15.59 o
   1  11   1        8.61       10.83      5.76 o
   2  11   1       10.28       -3.25      5.36 o
   3  11   1       34.82       60.78      9.19 o
   4  11   1        4.60       15.50      8.60 o
   5  11   1       30.77       37.28      7.93 o
   6  11   1       58.87       46.04      8.71 o
   7  11   1        2.35        5.02      5.38 o
   8  11   1        2.19       -0.82      5.25 o
   9  11   1        0.01       -2.20      7.06 o
  -7  12   1      116.22      124.07     11.00 o
  -6  12   1       35.64       35.59      8.93 o
  -5  12   1      105.72      129.83     13.76 o
  -4  12   1      315.70      325.77     20.86 o
  -3  12   1       16.45       17.50      7.21 o
  -2  12   1        0.31        1.22      6.08 o
  -1  12   1       15.05       10.11     17.20 o
   0  12   1       28.78       25.78      7.06 o
   1  12   1        0.09        1.51      5.42 o
   2  12   1       50.53       25.66      7.39 o
   3  12   1       47.47       49.13     10.23 o
   4  12   1        2.44       12.27      9.76 o
   5  12   1       89.86      104.01     12.44 o
   6  12   1       52.22       58.21     10.02 o
   7  12   1       23.36       29.60     11.32 o
  -4  13   1       14.56        9.52      7.02 o
  -3  13   1      111.24      125.52     21.39 o
  -2  13   1       21.34       16.10      7.60 o
  -1  13   1       13.63       11.58      6.88 o
   0  13   1        0.24       -6.23     13.02 o
   1  13   1        0.00        3.20      6.02 o
   2  13   1       27.63       27.56      8.01 o
   3  13   1       74.47       54.93     10.23 o
 -16   0   2        3.76       -2.79     10.23 o
 -15   0   2       13.91        3.25     10.69 o
 -14   0   2      169.75      165.06     19.99 o
 -13   0   2        6.57        0.70      6.74 o
 -12   0   2        7.29        9.46      6.14 o
 -11   0   2      913.40      928.44     38.73 o
 -10   0   2      106.36      113.43     13.59 o
  -9   0   2        1.42        6.62      3.75 o
  -8   0   2     1000.28     1012.26     77.65 o
  -7   0   2     1566.75     1647.20     59.50 o
  -6   0   2     1203.22     1226.92     44.70 o
  -5   0   2     3553.74     3045.00    104.21 o
  -4   0   2       74.47       70.69      6.04 o
  -3   0   2     9997.66     8980.58    299.35 o
  -2   0   2     8681.39     8233.96    274.03 o
  -1   0   2     1505.20     1310.49     48.12 o
   0   0   2      777.68      659.00     22.52 o
   1   0   2      350.14      347.87      9.16 o
   2   0   2        2.35        0.99      1.61 o
   3   0   2    16529.42    16154.99    842.30 o
   4   0   2     1213.99     1254.94     36.23 o
   5   0   2       34.09       26.24      3.62 o
   7   0   2     4285.47     4271.42    119.45 o
   8   0   2      180.26      193.20      9.63 o
   9   0   2        4.75        0.45      3.47 o
  10   0   2       85.90       72.40      7.75 o
  11   0   2        6.73        7.38      5.47 o
  12   0   2       31.76       16.82     16.04 o
  13   0   2       21.41       19.06     12.55 o
  14   0   2       79.98       96.25     16.74 o
  15   0   2       61.47       61.84     15.81 o
 -16   1   2       97.02      106.22     13.95 o
 -15   1   2       29.63       38.18      8.88 o
 -14   1   2      206.62      259.19     17.59 o
 -13   1   2       59.27       75.07     12.32 o
 -12   1   2       16.00       13.05      4.63 o
 -11   1   2        7.11        3.29      4.23 o
 -10   1   2       70.23       63.63      5.08 o
  -9   1   2        0.00       -1.12      2.60 o
  -8   1   2      590.86      619.08     16.30 o
  -7   1   2      750.36      793.02     22.07 o
  -6   1   2       42.18       38.03      3.82 o
  -5   1   2      641.95      655.68     17.89 o
  -4   1   2       93.65       71.81      4.76 o
  -3   1   2     2300.89     2107.52     50.91 o
  -2   1   2      206.28      179.64      5.50 o
  -1   1   2    11570.33    10212.41    239.92 o
   0   1   2       12.23        6.47      1.57 o
   1   1   2       87.69       93.64      2.82 o
   2   1   2    45363.97    42367.90    892.79 o
   3   1   2     5280.94     5565.65    107.72 o
   4   1   2     2308.21     2248.04     44.67 o
   5   1   2     1820.84     1912.15     38.59 o
   6   1   2       58.39       56.94      3.43 o
   7   1   2      264.42      301.25      8.56 o
   8   1   2     1074.19     1109.43     24.45 o
   9   1   2      570.00      548.40     14.11 o
  10   1   2      108.25       88.88      5.91 o
  11   1   2       69.65       69.23      6.19 o
  12   1   2       16.79       21.30      5.71 o
  13   1   2       21.54       12.00     16.74 o
  14   1   2       43.69       43.50      9.37 o
  15   1   2       66.97       66.51     13.25 o
 -16   2   2       30.89       28.98      9.66 o
 -15   2   2       13.52        6.28      7.56 o
 -14   2   2      990.32     1127.28     39.17 o
 -13   2   2       19.45       17.45      5.87 o
 -12   2   2       86.11       76.31      7.95 o
 -11   2   2      160.64      171.56      8.50 o
 -10   2   2      219.09      208.90      8.84 o
  -9   2   2       68.33       63.52      4.62 o
  -8   2   2      333.11      311.95     13.94 o
  -7   2   2        0.33       -2.28      2.28 o
  -6   2   2     1495.25     1461.53     41.05 o
  -5   2   2       55.32       53.88      3.84 o
  -4   2   2       54.91       52.26      3.37 o
  -3   2   2     3723.14     3758.78     89.73 o
  -2   2   2        0.85        8.37      1.33 o
  -1   2   2     3380.74     3084.54     73.28 o
   0   2   2       31.97       19.99      1.53 o
   1   2   2     1676.14     1627.98     35.26 o
   2   2   2      108.86       90.24      3.25 o
   3   2   2     4796.11     4859.48     87.34 o
   4   2   2      282.68      266.67      7.11 o
   5   2   2       23.54       26.73      2.70 o
   6   2   2     4998.01     4981.12     97.79 o
   7   2   2       76.72       76.79      4.27 o
   8   2   2      109.78      110.96      5.36 o
   9   2   2      124.13      128.64      6.80 o
  10   2   2       69.63       71.32      6.57 o
  11   2   2       28.33       30.53      5.80 o
  12   2   2       82.33       78.94      8.40 o
  13   2   2      247.58      256.83     14.81 o
  14   2   2       17.82       15.87      8.05 o
  15   2   2        2.40       -6.73      6.73 o
 -16   3   2        9.98       -0.49     11.16 o
 -15   3   2      517.76      601.38     36.27 o
 -14   3   2       88.09      101.64     10.38 o
 -13   3   2       67.89       69.91      8.39 o
 -12   3   2       54.81       58.84      7.14 o
 -11   3   2      165.57      180.58      9.65 o
 -10   3   2      140.76      143.18      7.56 o
  -9   3   2      331.00      318.26     10.58 o
  -8   3   2       21.57       17.61      2.92 o
  -7   3   2        3.02        5.72      2.11 o
  -6   3   2        6.63        5.91      3.09 o
  -5   3   2      826.35      918.07     24.40 o
  -4   3   2       19.75       16.06      4.33 o
  -3   3   2     6232.99     6164.76    223.12 o
  -2   3   2     1438.44     1365.44     33.91 o
  -1   3   2      114.74       94.69      4.50 o
   0   3   2       41.24       40.44      2.36 o
   1   3   2       14.52       10.49      1.89 o
   2   3   2      787.64      704.37     15.08 o
   3   3   2     1679.91     1684.89     37.22 o
   4   3   2     1708.57     1738.92     32.66 o
   5   3   2     7692.49     7930.38    178.53 o
   6   3   2      968.18      956.01     21.00 o
   7   3   2      261.89      262.93      8.17 o
   8   3   2       10.09       12.75      2.89 o
   9   3   2      350.92      335.28     11.04 o
  10   3   2        0.10        0.08      3.03 o
  11   3   2        0.04       -3.30      4.15 o
  12   3   2       14.46       23.28      5.67 o
  13   3   2      198.58      182.87     12.87 o
  14   3   2      150.65      141.95     16.04 o
  15   3   2        7.24       12.95     19.99 o
 -15   4   2      348.05      365.43     23.95 o
 -14   4   2       65.69       69.45     10.78 o
 -13   4   2      328.36      348.41     17.16 o
 -12   4   2       13.46        4.86      5.49 o
 -11   4   2      992.18     1027.87     29.50 o
 -10   4   2      109.23      132.81      7.44 o
  -9   4   2       48.21       65.12      5.91 o
  -8   4   2       74.72       80.89      5.10 o
  -7   4   2       80.54       83.30      5.68 o
  -6   4   2       25.97       39.70      3.21 o
  -5   4   2       92.91      104.99      7.45 o
  -4   4   2      118.27       98.95      6.00 o
  -3   4   2     2542.77     2710.38     66.11 o
  -2   4   2     1451.60     1411.79     35.65 o
  -1   4   2      949.41      943.69     42.68 o
   0   4   2      130.09      130.09      4.86 o
   1   4   2       32.63       38.69      2.89 o
   2   4   2     2679.47     2711.74     58.97 o
   3   4   2       30.51       25.47      2.68 o
   4   4   2      958.98     1037.88     24.07 o
   5   4   2      181.90      150.49      5.21 o
   6   4   2      532.51      577.84     14.02 o
   7   4   2      671.54      703.42     18.08 o
   8   4   2      867.89      867.71     21.91 o
   9   4   2      346.86      375.95     17.88 o
  10   4   2      136.83      135.59     11.54 o
  11   4   2       31.52       27.95      6.64 o
  12   4   2       18.34       25.26      6.13 o
  13   4   2       19.88       28.40      7.29 o
  14   4   2       14.18       -4.93     14.65 o
  15   4   2        0.02       -8.60      9.07 o
 -15   5   2        1.73       16.74     12.55 o
 -14   5   2       12.29       14.76      9.16 o
 -13   5   2      168.66      156.09     15.59 o
 -12   5   2       51.32       51.39      8.05 o
 -11   5   2      621.79      644.38     26.04 o
 -10   5   2       21.69       26.80      5.10 o
  -9   5   2      442.21      437.93     14.83 o
  -8   5   2      115.75      135.96      6.62 o
  -7   5   2      396.87      418.95     13.75 o
  -6   5   2      695.41      808.84     22.59 o
  -5   5   2        0.01       -2.02      2.25 o
  -4   5   2       53.53       68.79      3.51 o
  -3   5   2      130.65      118.96      3.79 o
  -2   5   2      822.92      735.63     41.00 o
  -1   5   2      202.79      207.05      8.31 o
   0   5   2      130.27      133.83      5.39 o
   1   5   2     2621.04     2682.16     58.67 o
   2   5   2      328.09      354.18     10.10 o
   3   5   2      381.27      363.51     10.68 o
   4   5   2      281.08      301.45      8.99 o
   5   5   2        6.58        9.05      2.81 o
   6   5   2       14.75       17.57      2.88 o
   7   5   2       54.56       52.93      4.29 o
   8   5   2      291.09      285.24     11.13 o
   9   5   2      543.60      535.16     22.48 o
  10   5   2      504.57      482.89     17.25 o
  11   5   2       48.40       43.69      5.87 o
  12   5   2       16.11       10.54      6.32 o
  13   5   2        0.99        6.31      6.88 o
  14   5   2       80.49       46.96     15.34 o
 -14   6   2        0.54        7.81     12.32 o
 -13   6   2      140.05      132.00     27.43 o
 -12   6   2       45.07       53.84      9.85 o
 -11   6   2        6.45        4.89      5.67 o
 -10   6   2      150.49      161.92     11.16 o
  -9   6   2      727.83      696.98     37.92 o
  -8   6   2       60.19       69.04      5.32 o
  -7   6   2     1088.09     1118.35     27.74 o
  -6   6   2       61.45       65.27      4.53 o
  -5   6   2      342.37      352.19     11.74 o
  -4   6   2     1587.15     1541.34     40.69 o
  -3   6   2      177.94      170.68      8.05 o
  -2   6   2       35.84       33.69      3.77 o
  -1   6   2       40.78       25.10      3.66 o
   0   6   2     1974.19     2066.51     46.17 o
   1   6   2      201.38      211.65      7.36 o
   2   6   2      447.57      484.31     15.36 o
   3   6   2      142.75      130.69      6.62 o
   4   6   2       83.16       95.15      5.67 o
   5   6   2       42.48       42.08      3.47 o
   6   6   2       48.24       46.17      3.81 o
   7   6   2      134.40      132.99      7.56 o
   8   6   2      484.71      454.43     16.58 o
   9   6   2       30.50       34.40      5.07 o
  10   6   2      116.30      129.77     11.49 o
  11   6   2      288.09      283.71     15.48 o
  12   6   2      274.62      263.64     19.06 o
  13   6   2       53.79       53.22     10.02 o
  14   6   2       24.48       41.85     14.88 o
 -14   7   2        5.54        7.97      8.14 o
 -13   7   2       38.76       47.17     18.37 o
 -12   7   2        6.83        5.71     15.34 o
 -11   7   2       11.61       23.71      6.24 o
 -10   7   2       60.84       67.81      7.91 o
  -9   7   2      133.11      146.62     10.53 o
  -8   7   2        0.14        4.37      5.33 o
  -7   7   2       23.80       37.11     11.38 o
  -6   7   2     1341.39     1285.94     34.22 o
  -5   7   2       80.69       88.64     10.01 o
  -4   7   2       49.48       64.61      6.45 o
  -3   7   2      521.35      487.85     18.42 o
  -2   7   2        0.86       -2.93      2.93 o
  -1   7   2      778.62      822.45     27.03 o
   0   7   2      121.62      131.29      6.90 o
   1   7   2      117.72      134.52      7.05 o
   2   7   2       37.03       35.54      3.89 o
   3   7   2      406.67      388.76     12.90 o
   4   7   2     1819.53     1660.95     49.30 o
   5   7   2       54.81       63.50      5.99 o
   6   7   2      810.45      781.73     22.95 o
   7   7   2      221.24      206.40      9.80 o
   8   7   2       42.81       60.04      8.75 o
   9   7   2       13.07        7.39      8.12 o
  10   7   2       17.53       15.61      5.81 o
  11   7   2      388.57      363.71     51.61 o
  12   7   2      152.15      129.32     13.81 o
  13   7   2       12.91        3.74      9.53 o
 -13   8   2        2.47       -6.88      6.88 o
 -12   8   2       20.44       22.51      7.81 o
 -11   8   2       69.70       78.10     10.79 o
 -10   8   2       25.04       21.13      6.51 o
  -9   8   2       56.47       61.44      8.09 o
  -8   8   2       12.54       14.95      4.83 o
  -7   8   2      197.19      192.86      9.58 o
  -6   8   2      452.23      400.45     15.94 o
  -5   8   2     1337.80     1257.30     39.25 o
  -4   8   2      195.90      231.92     13.35 o
  -3   8   2       69.11       74.17      5.73 o
  -2   8   2      278.27      227.80     29.52 o
  -1   8   2        4.69        9.40      4.36 o
   0   8   2      153.73      162.77     11.82 o
   1   8   2      549.08      513.62     23.01 o
   2   8   2        1.35       -1.06      3.98 o
   3   8   2      162.36      179.21     10.69 o
   4   8   2      747.40      673.94     23.15 o
   5   8   2       41.07       34.13      5.27 o
   6   8   2       29.64       31.94      5.22 o
   7   8   2      236.53      199.69     15.03 o
   8   8   2      244.42      218.28     14.41 o
   9   8   2       17.44       14.58      5.49 o
  10   8   2      185.81      206.91     16.11 o
  11   8   2       46.27       40.81      8.67 o
  12   8   2        0.36       -0.36      7.39 o
 -12   9   2        9.23       -1.36     14.65 o
 -11   9   2        4.23       -5.60      7.44 o
 -10   9   2      167.84      216.21     14.18 o
  -9   9   2       65.66       72.86      8.41 o
  -8   9   2        0.88       -7.47      7.47 o
  -7   9   2       42.69       40.23      6.58 o
  -6   9   2      305.57      255.26     12.51 o
  -5   9   2       35.51       30.95      5.16 o
  -4   9   2     1951.20     1786.84     66.37 o
  -3   9   2       29.76       28.43      6.25 o
  -2   9   2       22.46       20.26      6.04 o
  -1   9   2       72.58       62.26      9.30 o
   0   9   2       32.79       29.97     15.58 o
   1   9   2      146.57      143.21     11.49 o
   2   9   2        1.01       -1.08      4.80 o
   3   9   2       15.13       22.18      9.76 o
   4   9   2      207.98      207.12     14.63 o
   5   9   2       36.13       51.17     10.69 o
   6   9   2       53.33       44.35      6.73 o
   7   9   2      143.27      151.77      9.93 o
   8   9   2      434.75      469.01     19.97 o
   9   9   2       84.61       73.69      9.37 o
  10   9   2       49.67       58.39     10.02 o
  11   9   2        0.03        2.79      7.56 o
 -11  10   2        0.19       -7.87      7.87 o
 -10  10   2        5.27        6.65      6.79 o
  -9  10   2        0.15        0.23      6.74 o
  -8  10   2        9.30       19.39      7.21 o
  -7  10   2      237.38      250.45     14.25 o
  -6  10   2        9.97       14.58      7.14 o
  -5  10   2       31.67       38.86     17.20 o
  -4  10   2      962.41      965.10     40.07 o
  -3  10   2      310.42      294.45     17.53 o
  -2  10   2        0.00       -1.55      4.36 o
  -1  10   2       13.30       14.88      6.08 o
   0  10   2        0.08       -3.02      7.21 o
   1  10   2      258.86      232.51     15.45 o
   2  10   2      973.17      954.31     39.28 o
   3  10   2      157.46      133.93     11.84 o
   4  10   2       12.35       20.88      8.37 o
   5  10   2       34.31       43.23      7.72 o
   6  10   2       32.79       30.27      7.39 o
   7  10   2       19.79       16.71      5.95 o
   8  10   2        1.89       -2.15      5.44 o
   9  10   2       59.47       62.42     16.97 o
  10  10   2        1.73        3.25      9.76 o
  -9  11   2       64.28       77.51     11.97 o
  -8  11   2       28.90       41.05      7.66 o
  -7  11   2      317.17      394.18     18.92 o
  -6  11   2        8.75       16.12      6.40 o
  -5  11   2        1.10       -0.06      5.76 o
  -4  11   2       62.35       55.86      9.19 o
  -3  11   2        5.16       -0.54      5.42 o
  -2  11   2      116.60      105.48     11.18 o
  -1  11   2      438.88      438.84     22.66 o
   0  11   2      313.46      301.21     17.74 o
   1  11   2       48.59       50.28      8.37 o
   2  11   2        7.37        1.06     11.62 o
   3  11   2        3.09        3.79      6.14 o
   4  11   2       13.55       13.25      6.25 o
   5  11   2       13.80       25.21      8.14 o
   6  11   2       23.55       15.67      6.73 o
   7  11   2        4.96        3.27     10.96 o
   8  11   2       17.75       10.34      7.37 o
  -7  12   2       84.45       78.03     11.71 o
  -6  12   2        1.41        3.51     12.32 o
  -5  12   2      120.92      132.33     13.97 o
  -4  12   2      155.18      163.83     14.93 o
  -3  12   2        4.99        6.94      6.08 o
  -2  12   2       13.43       11.98      6.25 o
  -1  12   2      191.26      176.66     23.02 o
   0  12   2      211.86      206.03     16.25 o
   1  12   2       39.45       49.25      8.53 o
   2  12   2      140.18      109.55     12.00 o
   3  12   2       16.93       18.64      8.37 o
   4  12   2      104.33       77.00     11.16 o
   5  12   2        8.73       22.57      7.39 o
   6  12   2        0.14       -2.82      5.75 o
  -4  13   2       32.60       46.95     16.51 o
  -3  13   2        3.72        8.57      6.74 o
  -2  13   2       16.14        0.64      6.54 o
  -1  13   2       46.71       52.83      9.85 o
   0  13   2        0.06        5.81      6.48 o
   1  13   2      137.58      127.57     13.80 o
   2  13   2        0.53        5.71      6.93 o
   3  13   2        0.28       -3.14      7.90 o
 -16   1   3       35.94       49.77     10.35 o
 -15   1   3       17.76       14.74      8.86 o
 -14   1   3      368.84      410.87     19.33 o
 -13   1   3       28.21       38.54      6.06 o
 -12   1   3       11.70        9.82      4.40 o
 -11   1   3      308.87      300.50     12.65 o
 -10   1   3      109.32      111.63      6.51 o
  -9   1   3     1144.06     1155.95     31.70 o
  -8   1   3      250.39      240.08      9.50 o
  -7   1   3      383.23      394.96     12.86 o
  -6   1   3       21.60       11.07      2.84 o
  -5   1   3      711.75      689.81     18.69 o
  -4   1   3       16.31       23.26      2.51 o
  -3   1   3     2014.72     2037.20     62.68 o
  -2   1   3       67.65       60.11      2.69 o
  -1   1   3      679.99      660.50     23.97 o
   0   1   3     2110.21     1876.82     44.20 o
   1   1   3      653.80      606.24     16.49 o
   2   1   3     3700.43     3480.26     67.70 o
   3   1   3     3138.54     3135.40     69.58 o
   4   1   3      805.00      807.91     17.45 o
   5   1   3     1700.69     1825.44     37.14 o
   6   1   3      127.37      123.37      5.17 o
   7   1   3      356.16      388.57     10.35 o
   8   1   3       31.74       26.33      3.24 o
   9   1   3      173.78      161.95      7.58 o
  10   1   3      171.13      172.24      9.15 o
  11   1   3        3.08       -2.22      4.36 o
  12   1   3        9.67        9.55      5.83 o
  13   1   3        9.74       16.69      6.21 o
  14   1   3       19.52       17.84      8.86 o
  15   1   3       59.80       61.08     11.51 o
 -16   2   3       53.30       57.56     11.31 o
 -15   2   3      287.09      369.92     22.52 o
 -14   2   3      145.44      157.19     15.79 o
 -13   2   3      228.84      232.58     13.82 o
 -12   2   3        1.76       -0.59      4.10 o
 -11   2   3      118.46      115.51      7.92 o
 -10   2   3       10.29       11.27      3.26 o
  -9   2   3       22.14       30.16      5.16 o
  -8   2   3      437.36      435.44     14.20 o
  -7   2   3      237.31      257.11     11.74 o
  -6   2   3      741.82      846.78     23.02 o
  -5   2   3       11.96       17.04      4.02 o
  -4   2   3     2422.87     2459.25     59.85 o
  -3   2   3     2399.55     2369.27     57.22 o
  -2   2   3     6895.04     6365.47    150.58 o
  -1   2   3       62.09       58.50      3.56 o
   0   2   3     2397.85     2185.94     46.89 o
   1   2   3      258.76      242.95      6.51 o
   2   2   3     4468.34     4334.32     84.21 o
   3   2   3      104.68      101.65      4.36 o
   4   2   3       14.89       22.62      2.70 o
   5   2   3     5200.21     5267.51    115.40 o
   6   2   3     1745.67     1783.42     36.79 o
   7   2   3       13.94       16.65      2.73 o
   8   2   3       60.50       57.94      4.28 o
   9   2   3        0.71        0.98      2.81 o
  10   2   3      172.06      177.23      9.46 o
  11   2   3      302.26      302.24     14.16 o
  12   2   3       37.76       25.32      6.48 o
  13   2   3        0.05        7.17      5.06 o
  14   2   3       49.52       45.77     15.11 o
  15   2   3       20.90       36.34     11.39 o
 -16   3   3      145.35      152.08     15.77 o
 -15   3   3        0.04       10.35      6.52 o
 -14   3   3        4.53        0.59      5.87 o
 -13   3   3       11.30       11.45      5.52 o
 -12   3   3      448.79      488.04     19.88 o
 -11   3   3       88.13       87.97      7.23 o
 -10   3   3      117.04      118.46      6.86 o
  -9   3   3       14.99       20.35      3.82 o
  -8   3   3       90.06       97.42      7.72 o
  -7   3   3       23.32       33.64      3.87 o
  -6   3   3       98.85      120.00      7.68 o
  -5   3   3     1099.66     1187.29     30.80 o
  -4   3   3      357.36      374.24     11.53 o
  -3   3   3      367.17      383.51     11.18 o
  -2   3   3     1035.34      995.34     32.51 o
  -1   3   3       38.86       32.04      2.42 o
   0   3   3       57.01       86.86      6.51 o
   1   3   3      490.93      515.58     15.01 o
   2   3   3     2074.33     1998.72     46.51 o
   3   3   3     2485.54     2525.38     50.17 o
   4   3   3     2636.02     2726.54     52.74 o
   5   3   3     6173.26     6420.26    137.03 o
   6   3   3       58.09       54.85      5.48 o
   7   3   3      100.43      118.53      5.52 o
   8   3   3      628.98      688.06     18.25 o
  10   3   3        0.45       -3.36      3.36 o
  11   3   3       19.72        7.20      5.09 o
  12   3   3       18.35       39.07      7.29 o
  13   3   3      202.95      202.23     13.80 o
  14   3   3        0.95        8.98      9.04 o
  15   3   3        0.70       -3.76      7.87 o
 -15   4   3       89.37       85.78     10.57 o
 -14   4   3      170.57      190.51     13.22 o
 -13   4   3       11.07       13.34      5.67 o
 -12   4   3      607.09      627.65     23.90 o
 -11   4   3     1531.88     1603.35     56.04 o
 -10   4   3      390.83      395.15     13.04 o
  -9   4   3       28.31       30.52      4.50 o
  -8   4   3      243.40      210.19     14.83 o
  -7   4   3        0.49        0.94      3.30 o
  -6   4   3       23.23       24.96      7.53 o
  -5   4   3      240.47      256.85      9.44 o
  -4   4   3     1910.65     2164.42     47.79 o
  -3   4   3      510.73      560.55     15.85 o
  -2   4   3      221.69      244.93      8.44 o
  -1   4   3     1043.39     1079.12     33.62 o
   0   4   3      473.70      449.42     11.56 o
   1   4   3      192.46      186.67      7.37 o
   2   4   3      116.38      134.05      5.54 o
   3   4   3       29.38       37.37      2.91 o
   4   4   3      945.03     1107.85     23.91 o
   5   4   3      283.02      252.19      7.58 o
   6   4   3      101.04      107.55      7.01 o
   7   4   3      396.14      417.73     12.67 o
   8   4   3      455.64      466.84     16.83 o
   9   4   3      216.09      202.86      8.74 o
  10   4   3       65.24       63.87      6.25 o
  11   4   3       38.71       45.71      7.31 o
  12   4   3      245.77      244.37     14.84 o
  13   4   3      101.95       95.41      9.88 o
  14   4   3       49.97       54.22     11.57 o
 -15   5   3       84.85      117.13     15.11 o
 -14   5   3        3.25       -6.55      6.55 o
 -13   5   3       30.19       40.92      9.21 o
 -12   5   3      121.55      132.18      9.96 o
 -11   5   3        5.82        3.78      4.44 o
 -10   5   3      930.27      946.15     27.13 o
  -9   5   3        4.91        9.05      3.59 o
  -8   5   3        0.38       -1.95      3.29 o
  -7   5   3     1461.23     1504.77     43.89 o
  -6   5   3       11.14        4.36      3.49 o
  -5   5   3      507.12      537.11     16.33 o
  -4   5   3     1742.26     1773.18     45.11 o
  -3   5   3       28.13       40.14      3.73 o
  -2   5   3        0.07        1.44      2.09 o
  -1   5   3     1030.00     1011.01     28.59 o
   0   5   3     1051.31     1048.35     25.17 o
   1   5   3        0.34        1.47      2.84 o
   2   5   3     1985.04     2086.31     46.53 o
   3   5   3       49.04       54.63      3.88 o
   4   5   3      157.27      141.98      5.44 o
   5   5   3       18.02       25.86      2.88 o
   6   5   3      999.63     1053.46     25.61 o
   7   5   3      231.79      213.77      8.48 o
   8   5   3     1792.83     1712.31     40.13 o
   9   5   3       12.95       25.30      4.61 o
  10   5   3      392.54      375.93     21.08 o
  11   5   3        5.64       -1.09      5.11 o
  12   5   3      115.51       97.24      9.66 o
  13   5   3       35.48       56.69      9.18 o
  14   5   3       29.32       26.85      9.37 o
 -14   6   3        4.75       19.28      9.80 o
 -13   6   3        0.67       -4.85      6.40 o
 -12   6   3        2.04       19.40      7.35 o
 -11   6   3      195.76      196.00     21.16 o
 -10   6   3       15.29       19.19      5.13 o
  -9   6   3       26.83       48.61      7.39 o
  -8   6   3     1286.79     1250.26     39.23 o
  -7   6   3      163.83      163.80      8.03 o
  -6   6   3      277.32      298.81      9.50 o
  -5   6   3       28.60       48.12      3.54 o
  -4   6   3       35.42       28.33      3.63 o
  -3   6   3      119.61      188.82     10.60 o
  -2   6   3      289.38      295.83     10.66 o
  -1   6   3     1341.91     1345.03     35.24 o
   0   6   3      134.42      136.66      6.84 o
   1   6   3       78.74       66.54      4.24 o
   2   6   3      140.62      143.02      6.44 o
   3   6   3      425.09      555.23     15.05 o
   4   6   3        9.02        9.61      2.97 o
   5   6   3      260.32      283.08     15.96 o
   6   6   3        7.28       30.64      3.43 o
   7   6   3      344.65      315.16     12.00 o
   8   6   3        3.49       -2.33      3.22 o
   9   6   3       41.43      101.83     14.41 o
  10   6   3       61.15       54.39      7.83 o
  11   6   3      213.33      172.50     14.93 o
  12   6   3        7.82       22.76      8.67 o
  13   6   3       12.95       13.35     19.30 o
 -14   7   3        4.38        3.42      8.93 o
 -13   7   3       26.27        3.34     10.23 o
 -12   7   3        0.93       -6.51      6.51 o
 -11   7   3      115.11      120.70     12.48 o
 -10   7   3        0.27       -0.52      4.28 o
  -9   7   3       56.23       58.87      7.05 o
  -8   7   3       17.79       17.04      5.30 o
  -7   7   3     1090.39     1032.01     77.65 o
  -6   7   3      310.58      313.79     15.25 o
  -5   7   3      337.81      360.38     15.48 o
  -4   7   3       26.42       17.95      4.35 o
  -3   7   3       94.51       80.97      6.76 o
  -2   7   3      682.28      604.84     21.44 o
  -1   7   3       17.07       12.80      4.30 o
   0   7   3        3.36       -0.07      2.22 o
   1   7   3       68.83       69.75      5.04 o
   2   7   3        0.00       -0.66      3.17 o
   3   7   3      701.86      698.47     23.09 o
   4   7   3      328.64      297.71     11.51 o
   5   7   3       20.14       26.05      4.55 o
   6   7   3      187.90      198.89      9.64 o
   7   7   3      648.06      561.33     22.01 o
   8   7   3       14.36       17.36      5.10 o
   9   7   3       25.41       29.10      7.83 o
  10   7   3      221.47      186.38     15.11 o
  11   7   3        4.21        4.05     10.69 o
  12   7   3       23.58       24.40     20.92 o
  13   7   3       66.04       22.88     10.38 o
 -13   8   3       59.30       94.69     14.18 o
 -12   8   3        4.08        2.63     11.86 o
 -11   8   3        1.20        3.00      6.35 o
 -10   8   3        5.67        7.21      5.92 o
  -9   8   3       18.52       24.68      5.80 o
  -8   8   3       35.54       31.84      5.93 o
  -7   8   3        6.55        7.06      3.59 o
  -6   8   3      769.38      728.87     26.78 o
  -5   8   3       40.89       47.45      6.93 o
  -4   8   3       15.03       10.98      5.23 o
  -3   8   3      305.91      282.59     15.29 o
  -2   8   3      570.35      507.79     22.81 o
  -1   8   3      535.89      509.26     22.62 o
   0   8   3      152.85      136.40     11.86 o
   1   8   3        0.09        1.96      3.69 o
   2   8   3      330.84      288.03     12.33 o
   3   8   3       59.44       70.54      8.03 o
   4   8   3        3.29        3.88      3.86 o
   5   8   3        0.25        1.06      5.18 o
   6   8   3       98.75       90.14      9.85 o
   7   8   3       92.79       81.32      9.53 o
   8   8   3        0.28        8.00      4.99 o
   9   8   3       32.21       35.61      6.68 o
  10   8   3       24.11       19.27      7.71 o
  11   8   3        4.44       -3.09      6.08 o
  12   8   3        7.35       -6.09      6.93 o
 -12   9   3        0.01       -8.60      8.60 o
 -11   9   3       43.86       42.67     14.65 o
 -10   9   3       39.21       48.88      9.00 o
  -9   9   3       15.61       19.11     11.63 o
  -8   9   3        7.49       16.12      5.49 o
  -7   9   3       70.38       78.93      6.65 o
  -6   9   3        0.47       39.52      5.30 o
  -5   9   3       54.35       60.74      6.21 o
  -4   9   3       93.43       82.51     22.32 o
  -3   9   3      293.71      266.38     15.55 o
  -2   9   3      647.45      564.45     25.40 o
  -1   9   3     1029.36      966.02     38.93 o
   0   9   3      182.29      179.73     12.62 o
   1   9   3        0.64       -3.27      4.90 o
   2   9   3      110.30      115.46     10.51 o
   3   9   3      245.58      279.68     16.93 o
   4   9   3      196.56      153.08     12.65 o
   5   9   3      614.75      570.81     65.56 o
   6   9   3      305.21      299.52     14.48 o
   7   9   3       29.49       35.09      5.27 o
   8   9   3        5.89        9.73      4.93 o
   9   9   3        0.47        2.53      6.48 o
  10   9   3        5.10        8.65      7.48 o
  11   9   3       28.91       38.95     10.18 o
 -11  10   3        1.69       -6.51      8.20 o
 -10  10   3       39.97       30.11      8.47 o
  -9  10   3       13.75       31.62     10.23 o
  -8  10   3        8.05        5.51      6.48 o
  -7  10   3        0.03       -3.88      4.38 o
  -6  10   3        4.35       -5.58      5.58 o
  -5  10   3      126.42      120.70     13.72 o
  -4  10   3      313.20      321.56     25.34 o
  -3  10   3     1776.95     1639.08     62.25 o
  -2  10   3      827.77      804.11     50.45 o
  -1  10   3      386.45      357.21     23.25 o
   0  10   3      527.75      537.88     25.62 o
   1  10   3        6.02        0.54     10.00 o
   2  10   3       87.54       90.79     10.46 o
   3  10   3      235.38      206.77     15.29 o
   4  10   3       12.35        9.55      7.44 o
   5  10   3        0.02        5.46      4.90 o
   6  10   3       14.84       13.29      6.55 o
   7  10   3       86.92       83.66      8.83 o
   8  10   3       81.17       97.19     20.23 o
   9  10   3       62.94       48.36     15.34 o
  10  10   3        5.14       11.16     10.23 o
  -9  11   3        0.07        2.32      9.30 o
  -8  11   3       14.56       10.23     10.23 o
  -7  11   3       15.67       14.00      5.61 o
  -6  11   3       24.87       28.83      7.37 o
  -5  11   3      125.22      114.93     12.58 o
  -4  11   3       37.54       42.20      7.71 o
  -3  11   3        8.16       -2.34      4.99 o
  -2  11   3      146.23      136.26     12.38 o
  -1  11   3       47.60       48.64      9.53 o
   0  11   3        3.07       11.86      7.02 o
   1  11   3      106.00       99.80     20.46 o
   2  11   3        1.09       -0.81      4.90 o
   3  11   3       27.90       40.42      8.37 o
   4  11   3        2.59        2.79      5.59 o
   5  11   3       53.92       74.18      9.86 o
   6  11   3       14.12       24.67      7.72 o
   7  11   3       35.25       42.60      8.04 o
   8  11   3       14.45        1.86      8.37 o
  -7  12   3       18.72        9.69     14.41 o
  -6  12   3       82.51      146.91     41.85 o
  -5  12   3      149.29      190.63     44.40 o
  -4  12   3      193.67      188.77     15.69 o
  -3  12   3       26.49       44.52      9.26 o
  -2  12   3       79.49      103.11     11.49 o
  -1  12   3       10.92        7.89      5.89 o
   0  12   3      138.18      135.85     13.14 o
   1  12   3      128.35      112.13     12.33 o
   2  12   3      217.29      205.86     19.99 o
   3  12   3       11.01       40.11     19.53 o
   4  12   3        4.97       20.45      8.83 o
   5  12   3       13.73        9.74      6.81 o
   6  12   3        0.13        3.41      6.55 o
  -3  13   3       19.81       24.32     10.93 o
  -2  13   3       13.67       11.56      7.02 o
  -1  13   3      155.49      170.92     24.88 o
   0  13   3       70.73       89.64     21.39 o
   1  13   3      181.42      196.68     22.78 o
   2  13   3      108.19       98.53     12.33 o
 -16   0   4        3.75      -10.23     13.02 o
 -15   0   4       25.84        8.83     11.16 o
 -14   0   4        0.03       -2.42      6.48 o
 -13   0   4      836.95      862.54     81.37 o
 -12   0   4      309.31      326.33     36.96 o
 -11   0   4      218.10      199.93     22.78 o
 -10   0   4      875.10      909.92     54.86 o
  -9   0   4        9.64       27.23      5.92 o
  -8   0   4     1888.79     1962.65     70.84 o
  -7   0   4      296.71      305.48     25.11 o
  -6   0   4     1650.45     1594.70     77.42 o
  -5   0   4     8840.60     9113.91    530.75 o
  -4   0   4      149.65      152.97     12.55 o
  -3   0   4      886.45      830.08     29.91 o
  -2   0   4    10800.46    10734.79    357.38 o
  -1   0   4       45.31       48.69      3.57 o
   0   0   4     1653.51     1576.70     74.63 o
   1   0   4     3205.58     3049.72     84.28 o
   2   0   4     1189.66     1192.06     34.51 o
   3   0   4       12.69       22.38      2.93 o
   4   0   4      308.08      306.50     11.47 o
   5   0   4      339.24      322.21     12.38 o
   6   0   4       14.44       15.58      3.47 o
   7   0   4        7.88       17.43      3.81 o
   8   0   4       82.61       87.48      9.44 o
   9   0   4       93.56      122.69     10.65 o
  10   0   4     2179.14     2233.44     81.36 o
  11   0   4        2.80        1.15      5.47 o
  12   0   4      271.64      293.96     20.69 o
  13   0   4       28.06       12.55     10.23 o
  14   0   4       13.57       -5.11     13.48 o
  15   0   4       49.71       67.88     18.60 o
 -16   1   4       27.46       17.47      8.93 o
 -15   1   4      135.20      137.21     11.86 o
 -14   1   4       65.09       70.64      7.97 o
 -13   1   4       57.06       55.56      6.99 o
 -12   1   4       62.18       69.63      7.03 o
 -11   1   4        3.57        7.50      8.60 o
 -10   1   4      522.42      528.78     25.95 o
  -9   1   4      654.03      724.44     25.37 o
  -8   1   4       36.93       46.91      4.46 o
  -7   1   4       77.90       75.41      5.13 o
  -6   1   4      981.96     1271.21     38.37 o
  -5   1   4      810.42      872.51     25.97 o
  -4   1   4     1207.85     1157.46     29.27 o
  -3   1   4     1331.08     1238.09     30.67 o
  -2   1   4      699.69      668.67     17.05 o
  -1   1   4     1681.36     1659.82     46.05 o
   0   1   4       80.88       61.98      2.75 o
   1   1   4     1069.26     1043.87     21.30 o
   2   1   4      857.07      769.60     16.33 o
   3   1   4      266.00      257.43      6.90 o
   4   1   4       77.69       74.45      4.17 o
   5   1   4      345.03      365.37      9.53 o
   6   1   4     1534.71     1540.34     32.23 o
   7   1   4      244.69      260.25      8.16 o
   8   1   4      127.50      138.39      6.91 o
   9   1   4       61.31       58.37      5.48 o
  10   1   4       57.29       56.10      5.82 o
  11   1   4       91.01       98.92      7.71 o
  12   1   4        0.89        0.32      4.03 o
  13   1   4       21.56        6.99      8.54 o
  14   1   4        0.05        4.86      7.39 o
  15   1   4       31.37       18.56      9.04 o
 -16   2   4        0.63        3.79      8.93 o
 -15   2   4       17.21       13.44      7.57 o
 -14   2   4       12.68        1.71      6.26 o
 -13   2   4        5.73        4.36      4.98 o
 -12   2   4       14.88       22.94      5.08 o
 -11   2   4      145.23      142.38     10.30 o
 -10   2   4      240.28      231.55     16.41 o
  -9   2   4        2.60        5.11      4.10 o
  -8   2   4      188.16      189.64      8.41 o
  -7   2   4      217.02      242.30     11.27 o
  -6   2   4     1175.69     1265.09     43.02 o
  -5   2   4     7124.96     7742.99    184.00 o
  -4   2   4      464.68      440.35     12.73 o
  -3   2   4     1675.88     1691.86     41.46 o
  -2   2   4       17.63       12.77      1.22 o
  -1   2   4     1556.93     1520.85     53.74 o
   0   2   4     1165.08     1046.95     23.28 o
   1   2   4     6407.25     6416.08    135.77 o
   2   2   4        6.89       12.04      1.71 o
   3   2   4     1036.10     1020.12     22.43 o
   4   2   4      469.15      442.81     13.89 o
   5   2   4     2542.16     2511.78     55.43 o
   6   2   4     1484.20     1408.15     29.83 o
   7   2   4     3818.83     3865.78     77.34 o
   8   2   4      100.62      100.43      5.92 o
   9   2   4        5.79        9.38      3.91 o
  10   2   4      477.40      458.60     16.12 o
  11   2   4       96.89       84.15      7.24 o
  12   2   4      246.91      255.63     14.64 o
  13   2   4       85.15       78.84      9.37 o
  14   2   4        5.57       -6.25      9.53 o
  15   2   4       10.90       26.15      9.52 o
 -16   3   4       23.03       30.18      8.94 o
 -15   3   4       34.38       33.62      7.86 o
 -14   3   4       21.81       21.57      6.87 o
 -13   3   4      332.33      388.22     18.20 o
 -12   3   4      882.52      958.29     45.10 o
 -11   3   4      260.72      263.74     17.01 o
 -10   3   4      103.43       98.68     11.12 o
  -9   3   4       85.81       90.91      8.16 o
  -8   3   4      371.19      403.72     16.46 o
  -7   3   4      628.99      693.15     23.81 o
  -6   3   4      403.70      390.95     12.50 o
  -5   3   4      718.44      778.36     23.35 o
  -4   3   4     2247.86     2567.23     62.72 o
  -3   3   4      774.72      878.62     20.13 o
  -2   3   4       61.50       51.55      3.02 o
  -1   3   4     2033.42     2064.58     58.70 o
   0   3   4     1350.12     1347.71     29.86 o
   1   3   4      143.04      142.55      5.04 o
   2   3   4        0.00        1.34      1.98 o
   3   3   4      234.07      240.72      6.96 o
   4   3   4        0.53       -1.97      1.97 o
   5   3   4      329.42      331.98     10.13 o
   6   3   4      157.84      163.19      6.75 o
   7   3   4      188.27      227.95      8.46 o
   8   3   4     1496.05     1463.24     34.72 o
   9   3   4      577.71      591.17     18.87 o
  10   3   4      262.95      251.58     11.37 o
  11   3   4       19.86       16.42      5.43 o
  12   3   4        0.97       -0.94      5.13 o
  13   3   4       56.63       34.77     14.22 o
  14   3   4        2.51        4.92      6.50 o
 -15   4   4       40.22       50.50      9.33 o
 -14   4   4      183.21      196.11     13.56 o
 -13   4   4      300.22      277.25     15.01 o
 -12   4   4      164.80      187.69     11.78 o
 -11   4   4      414.36      417.69     20.13 o
 -10   4   4       34.04       16.37      5.07 o
  -9   4   4     1556.70     1464.58     46.56 o
  -8   4   4      469.46      505.86     19.70 o
  -7   4   4      201.83      225.40     11.34 o
  -6   4   4      139.84      142.96      6.94 o
  -5   4   4      788.73      814.33     22.42 o
  -4   4   4      586.23      674.82     16.57 o
  -3   4   4      466.04      554.14     15.71 o
  -2   4   4       34.39       29.00      2.85 o
  -1   4   4     1238.63     1200.49     30.48 o
   0   4   4      854.51      891.81     20.88 o
   1   4   4       70.32       66.29      3.74 o
   2   4   4      160.18      148.38      5.86 o
   3   4   4       88.80       93.10      4.28 o
   4   4   4      777.02      762.11     22.03 o
   5   4   4      310.60      331.35     10.47 o
   6   4   4      796.22      801.92     22.54 o
   7   4   4       66.63       62.83      4.88 o
   8   4   4      723.21      695.68     18.91 o
   9   4   4       15.88       18.48      5.57 o
  10   4   4      160.66      144.48     10.62 o
  11   4   4       72.61       75.97      8.37 o
  12   4   4      243.64      231.93     14.49 o
  13   4   4       44.64       37.66      7.58 o
  14   4   4       68.41       56.61      9.34 o
 -15   5   4      100.90      109.38     14.56 o
 -14   5   4       51.68       61.20     11.12 o
 -13   5   4        0.09       -4.12      8.37 o
 -12   5   4      266.09      273.34     28.84 o
 -11   5   4       49.21       59.66      8.95 o
 -10   5   4       11.61       25.41      5.43 o
  -9   5   4      649.63      649.30     20.44 o
  -8   5   4     1240.46     1273.83     41.10 o
  -7   5   4      658.59      679.98     45.64 o
  -6   5   4      394.31      381.30     15.59 o
  -5   5   4       19.97       20.61      2.73 o
  -4   5   4      169.46      188.68      7.78 o
  -3   5   4       31.72       58.59      4.35 o
  -2   5   4     2312.55     2505.38     61.74 o
  -1   5   4       11.85       14.04      2.75 o
   0   5   4       25.65       26.45      2.81 o
   1   5   4      287.95      301.76     10.60 o
   2   5   4       23.64       33.04      3.20 o
   3   5   4       77.14       80.28      4.59 o
   4   5   4       59.49       76.41      5.06 o
   5   5   4      336.62      309.51      9.65 o
   6   5   4        5.27        4.98      3.32 o
   7   5   4       66.90       56.82      4.76 o
   8   5   4      213.33      203.77      9.08 o
   9   5   4      167.83      145.67     10.09 o
  10   5   4       46.77       50.91      7.33 o
  11   5   4       35.01       31.56      8.01 o
  12   5   4       37.53       34.16      7.17 o
  13   5   4        5.66       15.12      7.87 o
  14   5   4        0.81       -7.90      7.90 o
 -14   6   4       89.42      101.26     15.58 o
 -13   6   4       13.64       26.97      9.21 o
 -12   6   4        2.43      -10.00     10.00 o
 -11   6   4       12.74        7.90      6.58 o
 -10   6   4      537.22      564.28     46.73 o
  -9   6   4       26.16       32.07      7.39 o
  -8   6   4        3.84       -1.85      4.19 o
  -7   6   4      241.72      211.01     10.25 o
  -6   6   4       72.61       88.36      7.74 o
  -5   6   4       28.19       42.44      8.91 o
  -4   6   4       62.24       59.02      4.89 o
  -3   6   4        4.68       -0.35      2.28 o
  -2   6   4      512.75      481.49     15.03 o
  -1   6   4      185.39      161.37     10.87 o
   0   6   4      416.87      382.97     11.07 o
   1   6   4      978.84      908.99     22.25 o
   2   6   4      100.40       99.59      5.27 o
   3   6   4      151.80      158.01      6.79 o
   4   6   4       12.90       16.48      3.38 o
   5   6   4      264.26      289.06     11.18 o
   6   6   4      150.36      148.84      9.50 o
   7   6   4      341.55      287.20     11.73 o
   8   6   4       80.20       79.34      7.11 o
   9   6   4        1.02       -4.89      7.51 o
  10   6   4       74.11       75.17      9.99 o
  11   6   4      314.77      279.65     19.06 o
  12   6   4       29.10       36.06      8.80 o
  13   6   4       91.58       71.88     13.95 o
 -14   7   4       14.28       25.74      9.37 o
 -13   7   4       37.03       43.27      9.99 o
 -12   7   4       86.27       96.79     11.97 o
 -11   7   4       72.92       79.78     10.72 o
 -10   7   4      138.25      143.19     21.39 o
  -9   7   4       72.24       75.70      9.85 o
  -8   7   4      278.93      248.90     16.35 o
  -7   7   4      114.30      113.11     10.59 o
  -6   7   4       32.72       28.45      4.60 o
  -5   7   4     1062.50     1003.95     33.23 o
  -4   7   4       86.95       84.79      7.17 o
  -3   7   4      180.43      180.57     10.18 o
  -2   7   4      158.47      153.57      7.82 o
  -1   7   4      108.04      100.33      6.39 o
   0   7   4      767.38      707.11     19.38 o
   1   7   4     1372.55     1369.11     36.10 o
   2   7   4       92.12      112.72      6.70 o
   3   7   4      931.00      863.08     24.50 o
   4   7   4       28.57       38.51      4.45 o
   5   7   4       26.75       36.37      5.01 o
   6   7   4        0.27       -1.46      3.15 o
   7   7   4        0.61       -1.49      4.47 o
   8   7   4      123.75       92.90      9.67 o
   9   7   4      149.42      152.62     16.27 o
  10   7   4       46.57       20.63     12.79 o
  11   7   4      319.10      337.53     21.20 o
  12   7   4        2.34       -1.77      6.55 o
 -13   8   4       43.18       45.76     10.51 o
 -12   8   4        8.35       20.48      8.60 o
 -11   8   4       19.65        2.92      7.02 o
 -10   8   4      355.66      388.62     21.82 o
  -9   8   4        8.76       15.56      6.35 o
  -8   8   4      109.27      125.57     13.25 o
  -7   8   4        1.57       -3.58      4.76 o
  -6   8   4        0.02        2.71      6.92 o
  -5   8   4        0.83        2.76      4.56 o
  -4   8   4     1667.58     1564.10     58.30 o
  -3   8   4        0.46        4.83      4.18 o
  -2   8   4      552.03      512.68     22.71 o
  -1   8   4        0.05       -3.38      6.51 o
   0   8   4       10.18       12.24      4.90 o
   1   8   4      116.16      127.04     10.05 o
   2   8   4      579.64      562.37     20.03 o
   3   8   4        0.43        1.05      3.66 o
   4   8   4        0.60       16.27      4.51 o
   5   8   4        0.09       -3.90      3.90 o
   6   8   4      402.55      402.05     16.63 o
   7   8   4      109.89       83.79      6.96 o
   8   8   4        2.50       15.54      6.59 o
   9   8   4        0.54        0.70      5.42 o
  10   8   4       32.79       24.64      7.72 o
  11   8   4       31.32       19.22      8.05 o
 -12   9   4      156.10      203.52     22.55 o
 -11   9   4       27.10       35.67     13.02 o
 -10   9   4        6.01        7.98      7.44 o
  -9   9   4       33.90       44.03      8.34 o
  -8   9   4       19.31       16.40      5.56 o
  -7   9   4       84.18       68.52      9.87 o
  -6   9   4       46.04       44.91      7.47 o
  -5   9   4       61.79       65.19     10.23 o
  -4   9   4       54.56       61.77     11.16 o
  -3   9   4      984.14     1004.86     40.34 o
  -2   9   4      414.57      464.78     30.69 o
  -1   9   4      610.04      600.42     26.53 o
   0   9   4      995.56      940.10     37.92 o
   1   9   4      238.32      216.92     14.03 o
   2   9   4       39.99       35.68      6.90 o
   3   9   4      511.87      490.67     23.51 o
   4   9   4        2.50       -0.23      4.60 o
   5   9   4      165.67      171.83     21.39 o
   6   9   4      290.14      274.69     14.16 o
   7   9   4        5.19        3.64      4.11 o
   8   9   4        0.12       -3.78      6.51 o
   9   9   4        4.23        8.99      6.40 o
  10   9   4        3.17       -5.56      7.54 o
 -10  10   4       66.55       85.96     11.49 o
  -9  10   4        9.51       18.13      9.76 o
  -8  10   4       49.94       48.36     12.09 o
  -7  10   4       61.30       65.37     10.26 o
  -6  10   4       40.98       57.00      9.07 o
  -5  10   4      125.22      149.89     12.83 o
  -4  10   4       21.07       16.90     10.69 o
  -3  10   4        0.21        4.21      5.14 o
  -2  10   4      694.61      675.17     30.16 o
  -1  10   4      719.77      653.59     29.21 o
   0  10   4        0.32       -2.58      5.81 o
   1  10   4      201.76      239.48     19.99 o
   2  10   4       85.66       79.91      9.47 o
   3  10   4        0.71        8.86      6.28 o
   4  10   4       19.02       12.79      6.74 o
   5  10   4       44.11       31.15      7.56 o
   6  10   4      130.34      120.71     11.86 o
   7  10   4        4.36        0.00      7.44 o
   8  10   4        9.69        3.25      8.37 o
   9  10   4      284.66      256.19     26.97 o
  -9  11   4       36.39       65.09     14.88 o
  -8  11   4       17.18       17.20     10.23 o
  -7  11   4       58.35       71.69      9.66 o
  -6  11   4      287.30      291.36     20.56 o
  -5  11   4      289.39      306.17     42.31 o
  -4  11   4       35.40       23.59     19.53 o
  -3  11   4       75.06       71.80      9.80 o
  -2  11   4       20.44       33.66      7.14 o
  -1  11   4       68.64       64.39      8.80 o
   0  11   4      341.98      334.64     19.99 o
   1  11   4      552.66      470.69     24.41 o
   2  11   4       43.26       48.65      8.53 o
   3  11   4      106.37       80.36      9.80 o
   4  11   4       18.91        9.18     14.41 o
   5  11   4      104.69       75.80     10.69 o
   6  11   4       35.67       20.46     11.62 o
   7  11   4        1.34       -6.97      6.97 o
   8  11   4       10.03       -1.39     10.69 o
  -7  12   4        5.90        9.91      6.40 o
  -6  12   4      128.87      125.54     17.20 o
  -5  12   4        3.74        0.93      8.83 o
  -4  12   4       31.58       34.77     11.16 o
  -3  12   4       69.94       60.54     10.69 o
  -2  12   4       32.70       28.58     15.34 o
  -1  12   4      268.96      226.75     17.01 o
   0  12   4      114.16      106.46     11.64 o
   1  12   4       83.23       84.44     10.65 o
   2  12   4      257.69      253.39     25.81 o
   3  12   4      161.20      145.53     13.95 o
   4  12   4        0.06       -6.97      8.83 o
   5  12   4        1.31       -3.72      6.97 o
  -2  13   4        0.00        8.37      9.76 o
  -1  13   4      190.54      282.69     26.50 o
   0  13   4      121.62      115.31     17.67 o
   1  13   4        0.92       11.62     10.23 o
 -16   1   5        3.21        8.39     11.16 o
 -15   1   5       13.32        9.99      6.63 o
 -14   1   5       14.54       21.15      6.06 o
 -13   1   5       54.00       63.68      7.15 o
 -12   1   5        1.60        6.75      7.54 o
 -11   1   5       26.82       17.93     12.32 o
 -10   1   5      406.38      421.78     22.50 o
  -9   1   5      179.51      169.51     13.37 o
  -8   1   5      333.89      339.97     26.87 o
  -7   1   5     1568.96     1636.04     48.84 o
  -6   1   5       71.40       78.31      4.92 o
  -5   1   5      182.14      228.28      8.38 o
  -4   1   5       25.59       30.62      2.87 o
  -3   1   5     1200.36     1160.87     33.61 o
  -2   1   5     1422.94     1409.18     34.56 o
  -1   1   5      609.23      591.98     15.28 o
   0   1   5     5168.75     5000.06    118.27 o
   1   1   5     1178.02     1147.88     28.84 o
   2   1   5     3354.21     3296.00     71.10 o
   3   1   5       58.69       54.73      3.28 o
   4   1   5     1809.90     1798.55     36.78 o
   5   1   5      119.26       77.23      4.50 o
   6   1   5      429.98      420.95     11.77 o
   7   1   5       57.12       59.95      4.61 o
   8   1   5        3.60       -0.94      3.14 o
   9   1   5       74.87       67.38      7.46 o
  10   1   5      170.44      192.32     10.21 o
  11   1   5       31.90       33.88      5.34 o
  12   1   5       63.01       63.23      7.20 o
  13   1   5       52.46       48.00      8.05 o
  14   1   5       13.60       -0.46      7.89 o
 -16   2   5       28.26       22.67     10.55 o
 -15   2   5        0.22       -2.06      6.70 o
 -14   2   5       47.39       55.00      8.21 o
 -13   2   5       52.56       61.38     10.20 o
 -12   2   5      296.49      325.16     34.67 o
 -11   2   5       24.04       24.66      7.37 o
 -10   2   5        0.20        0.94     10.93 o
  -9   2   5      465.85      498.63     24.60 o
  -8   2   5       11.92       17.64      4.29 o
  -7   2   5       67.03       70.98      5.12 o
  -6   2   5      173.10      219.09      8.42 o
  -5   2   5       64.12       70.26      4.43 o
  -4   2   5        8.33       16.71      2.52 o
  -3   2   5      247.78      293.66     11.81 o
  -2   2   5       65.97       83.78      3.24 o
  -1   2   5      387.61      410.16     17.34 o
   0   2   5      444.40      416.84     11.11 o
   1   2   5       32.89       35.83      3.40 o
   2   2   5      255.38      275.15      7.35 o
   3   2   5      826.87      847.74     18.50 o
   4   2   5       98.49      123.55      4.99 o
   5   2   5     2146.19     2143.80     43.78 o
   6   2   5       72.28       77.68      4.74 o
   7   2   5      199.81      227.66      8.57 o
   8   2   5        1.03        1.13      3.35 o
   9   2   5        3.45        5.93      5.70 o
  10   2   5       22.87       29.90      4.94 o
  11   2   5      170.47      172.66     10.12 o
  12   2   5        7.18        3.84      5.27 o
  13   2   5      150.91      152.42     12.40 o
  14   2   5        6.35        0.63      6.16 o
 -16   3   5       61.57       63.73     14.80 o
 -15   3   5        0.15       -4.15      6.31 o
 -14   3   5       15.26        5.93     12.69 o
 -13   3   5       79.45       99.30     11.23 o
 -12   3   5      496.52      469.01     36.24 o
 -11   3   5      153.65      166.93     31.62 o
 -10   3   5       22.01        8.90      6.36 o
  -9   3   5       26.96       32.87     10.46 o
  -8   3   5       31.50       26.43      4.95 o
  -7   3   5      386.29      379.69     12.77 o
  -6   3   5       33.97       36.27      3.81 o
  -5   3   5       73.24      100.70      5.23 o
  -4   3   5       90.94      102.83      4.92 o
  -3   3   5      955.02     1013.33     26.03 o
  -2   3   5     2524.02     2655.23     66.57 o
  -1   3   5        3.53       -0.09      1.28 o
   0   3   5       67.69       66.93      3.08 o
   1   3   5     2564.49     2839.45     61.53 o
   2   3   5      853.32      901.57     21.15 o
   3   3   5       36.10       38.14      2.91 o
   4   3   5       92.55      118.30      5.41 o
   5   3   5        2.57        3.40      2.16 o
   6   3   5      778.21      727.83     18.85 o
   7   3   5       90.18       83.96      5.45 o
   8   3   5      501.32      487.67     16.41 o
   9   3   5      409.06      396.49     21.84 o
  10   3   5      150.36      158.58      9.52 o
  11   3   5       54.91       42.11      7.23 o
  12   3   5        2.07        1.15      5.35 o
  13   3   5       70.36       73.07      9.37 o
  14   3   5       78.37       73.97     10.42 o
 -15   4   5       11.00       20.74      7.40 o
 -14   4   5       28.97       26.50      8.00 o
 -13   4   5       35.08       51.99     11.27 o
 -12   4   5       31.91       33.74      8.26 o
 -11   4   5       41.25       54.67      7.46 o
 -10   4   5      207.61      215.00     43.24 o
  -9   4   5      297.11      309.73     19.53 o
  -8   4   5      514.43      516.57     20.00 o
  -7   4   5     1136.12     1164.82     37.01 o
  -6   4   5      256.82      271.50      9.91 o
  -5   4   5      245.54      249.43     13.42 o
  -4   4   5     1889.44     2053.04     51.19 o
  -3   4   5      439.73      509.93     14.50 o
  -2   4   5      177.20      212.62      7.23 o
  -1   4   5      775.10      782.56     20.69 o
   0   4   5      126.01      150.33      5.51 o
   1   4   5      405.34      406.76     11.08 o
   2   4   5       29.81       27.71      2.84 o
   3   4   5        3.31       11.16      2.25 o
   4   4   5      113.01      107.39      4.50 o
   5   4   5      218.12      220.73      7.60 o
   6   4   5       91.25       86.93      5.48 o
   7   4   5       86.81       94.71     10.22 o
   8   4   5      567.75      558.97     18.31 o
   9   4   5       35.81       31.37      5.61 o
  10   4   5      315.06      310.54     16.07 o
  11   4   5      151.30      130.35     11.10 o
  12   4   5        2.06       -3.85      5.02 o
  13   4   5       61.24       52.38      8.29 o
  14   4   5       16.44        9.64      7.32 o
 -15   5   5       97.54      148.94     23.02 o
 -14   5   5      275.43      338.50     67.88 o
 -13   5   5      195.67      226.93     18.19 o
 -12   5   5       29.67       25.13      5.92 o
 -11   5   5       55.08       51.30      7.71 o
 -10   5   5      453.81      466.42     38.12 o
  -9   5   5     1215.32     1164.53     88.57 o
  -8   5   5      785.87      754.37     26.90 o
  -7   5   5      108.93      112.89      8.54 o
  -6   5   5      483.88      462.68     17.76 o
  -5   5   5       17.84       16.40      3.06 o
  -4   5   5       41.78       45.91      5.87 o
  -3   5   5      155.89      145.83      6.37 o
  -2   5   5     1776.73     1886.36     47.27 o
  -1   5   5      143.19      124.08      5.77 o
   0   5   5     1371.17     1305.02     30.14 o
   1   5   5      888.32      974.26     23.68 o
   2   5   5        5.76        8.29      2.36 o
   3   5   5      112.54       97.65      5.24 o
   4   5   5      610.40      649.12     17.02 o
   5   5   5        7.47       10.87      2.61 o
   6   5   5       49.33       48.48      4.49 o
   7   5   5       22.99       18.12      4.98 o
   8   5   5      198.96      198.29     16.84 o
   9   5   5      285.56      275.79     14.66 o
  10   5   5       30.72       34.58      7.93 o
  11   5   5       21.42       19.15      6.36 o
  12   5   5      354.49      331.04     17.60 o
  13   5   5        0.02       -2.19      7.31 o
 -14   6   5       35.22       41.04     10.46 o
 -13   6   5      297.92      347.80     22.95 o
 -12   6   5        7.79       13.75      7.67 o
 -11   6   5        7.78        1.86      6.97 o
 -10   6   5        7.64       10.23      8.37 o
  -9   6   5       15.47       18.13      8.37 o
  -8   6   5       96.91       78.83      8.01 o
  -7   6   5      618.99      646.60     31.96 o
  -6   6   5       18.43       22.52      4.78 o
  -5   6   5      981.84     1059.87     47.51 o
  -4   6   5        9.25       12.81      3.96 o
  -3   6   5       48.31       48.32      4.43 o
  -2   6   5      267.37      286.49     10.27 o
  -1   6   5       13.32        9.62      2.61 o
   0   6   5      106.04      117.31      5.61 o
   1   6   5      915.42      934.99     22.93 o
   2   6   5        0.27       -0.71      2.12 o
   3   6   5      212.36      186.19      9.78 o
   4   6   5       24.51       32.34      4.19 o
   5   6   5        5.85        8.32      3.39 o
   6   6   5      119.92      120.79      6.24 o
   7   6   5       91.85      103.54      6.74 o
   8   6   5       61.54       65.89      7.15 o
   9   6   5      104.61      114.53     12.79 o
  10   6   5        7.64       17.06      7.39 o
  11   6   5      176.83      138.05     13.95 o
  12   6   5       71.94       46.53     10.17 o
  13   6   5        0.07      -10.00     10.00 o
 -13   7   5       11.21       16.53      8.71 o
 -12   7   5        1.17        1.25      6.40 o
 -11   7   5        3.02        7.17     15.11 o
 -10   7   5       46.20       43.71     12.09 o
  -9   7   5        6.06       11.62      7.44 o
  -8   7   5      447.16      424.50     29.76 o
  -7   7   5        0.29        3.72      5.26 o
  -6   7   5      288.48      293.91     17.25 o
  -5   7   5      105.13      105.10      9.97 o
  -4   7   5      595.47      593.58     21.83 o
  -3   7   5      300.89      297.33     13.41 o
  -2   7   5      111.76      112.78      9.52 o
  -1   7   5       10.00        5.44      2.99 o
   0   7   5      331.19      330.13     12.24 o
   1   7   5     2057.20     1970.36     50.52 o
   2   7   5        6.94        1.34      3.11 o
   3   7   5       16.24       10.18      5.37 o
   4   7   5      362.33      329.20     23.62 o
   5   7   5       22.31       10.88      4.62 o
   6   7   5      213.68      197.25      9.78 o
   7   7   5       28.40       25.29      7.02 o
   8   7   5       38.72       39.68      7.93 o
   9   7   5      129.58      118.85     18.37 o
  10   7   5       19.76       13.78     13.02 o
  11   7   5        0.06        7.57      6.25 o
  12   7   5       19.90       21.49      9.26 o
 -13   8   5      208.97      258.64     25.11 o
 -12   8   5       40.84       65.61     10.83 o
 -11   8   5       19.30       14.98      8.14 o
 -10   8   5       34.23       43.44     11.86 o
  -9   8   5        3.43        2.79      6.51 o
  -8   8   5       52.67       49.75     11.16 o
  -7   8   5       68.42       63.04      8.71 o
  -6   8   5        5.99       12.42      6.00 o
  -5   8   5      267.37      250.34     14.86 o
  -4   8   5        9.67       18.73      5.81 o
  -3   8   5      375.35      416.68     19.85 o
  -2   8   5      911.77      853.97     34.26 o
  -1   8   5        6.47        7.89      4.12 o
   0   8   5       21.96       20.57      7.67 o
   1   8   5      367.74      336.41     17.15 o
   2   8   5      116.91      126.66      8.48 o
   3   8   5      979.89      969.52     31.49 o
   4   8   5       15.17       14.82      4.35 o
   5   8   5       80.96       67.54      6.87 o
   6   8   5       84.67       89.39      7.08 o
   7   8   5      138.80      134.93     12.15 o
   8   8   5      217.13      166.42     14.14 o
   9   8   5        0.32       -0.75      9.53 o
  10   8   5        6.03        0.42      6.88 o
  11   8   5        0.01       -1.79      6.40 o
 -12   9   5      111.81      140.54     14.61 o
 -11   9   5      105.87      137.36     14.30 o
 -10   9   5        0.08        0.45      5.75 o
  -9   9   5        8.83        1.85      5.89 o
  -8   9   5        2.07       13.48      9.76 o
  -7   9   5       20.90       35.34     10.23 o
  -6   9   5      104.61      132.02      9.36 o
  -5   9   5        4.32       10.00     10.23 o
  -4   9   5      559.67      551.67     25.49 o
  -3   9   5       24.77       27.71      9.07 o
  -2   9   5      112.92      104.86     10.28 o
  -1   9   5     1377.48     1316.59     50.40 o
   0   9   5      466.42      478.23     22.76 o
   1   9   5      109.94      114.47     15.81 o
   2   9   5        3.83        3.99      4.46 o
   3   9   5      131.21      125.43     22.55 o
   4   9   5       82.46       85.32      9.33 o
   5   9   5       50.40       33.96     18.37 o
   6   9   5       64.14       46.99     13.48 o
   7   9   5      128.40      120.88     18.60 o
   8   9   5       25.22       11.16      6.25 o
   9   9   5       78.61       43.06     20.69 o
  10   9   5        2.32        5.16     11.16 o
 -10  10   5        0.47       -1.12     11.39 o
  -9  10   5        0.14       11.16     10.23 o
  -8  10   5       24.50       23.71     11.16 o
  -7  10   5      194.00      198.54     14.09 o
  -6  10   5       41.51       59.98     11.62 o
  -5  10   5        2.59        2.05      5.20 o
  -4  10   5       70.18       68.28      9.02 o
  -3  10   5        0.05        2.66      6.97 o
  -2  10   5      137.40      134.92     11.95 o
  -1  10   5       35.44       53.29     10.46 o
   0  10   5     1198.52     1212.43     92.29 o
   1  10   5      254.01      263.28     21.85 o
   2  10   5        0.28       -4.96      5.09 o
   3  10   5        0.31       -0.16      4.56 o
   4  10   5       70.60       69.85     15.58 o
   5  10   5        1.47       -6.51      6.51 o
   6  10   5       58.43       44.64     11.62 o
   7  10   5      124.70      101.83     16.27 o
   8  10   5       17.32       10.23      9.76 o
   9  10   5      139.95      141.35     20.46 o
  -9  11   5       49.07       75.32     16.74 o
  -8  11   5        0.26        0.00      9.76 o
  -7  11   5        0.02       -2.11      6.35 o
  -6  11   5      109.46      137.16     16.74 o
  -5  11   5        0.03       -2.79      6.04 o
  -4  11   5       30.23       39.52      9.76 o
  -3  11   5       16.75       32.08      8.37 o
  -2  11   5       13.84       15.15      7.44 o
  -1  11   5       31.91       38.07      7.37 o
   0  11   5       52.04       51.18      8.47 o
   1  11   5      286.28      291.96     18.19 o
   2  11   5       98.15       87.41     13.95 o
   3  11   5       24.41       34.87     10.69 o
   4  11   5       13.76        5.11      8.83 o
   5  11   5       81.30       66.95     13.02 o
   6  11   5        8.32       24.18     11.16 o
   7  11   5        1.50       13.95     10.23 o
  -6  12   5      229.45      316.17     26.04 o
  -5  12   5        0.52       -3.25      7.90 o
  -4  12   5       24.50       16.27      8.37 o
  -3  12   5       14.85       15.34      9.30 o
  -2  12   5       23.60       33.94     10.69 o
  -1  12   5        7.68        7.90      6.97 o
   0  12   5       11.13        2.79      8.37 o
   1  12   5        9.79        0.46      6.97 o
   2  12   5        0.18       16.74     10.23 o
   3  12   5      574.07      577.94     39.99 o
   4  12   5      501.43      524.47     37.66 o
   5  12   5       71.24      106.01     16.74 o
 -16   0   6       23.86       44.64     14.88 o
 -15   0   6      450.98      506.08     33.48 o
 -14   0   6      167.83      202.92     38.13 o
 -13   0   6        6.48        2.79      9.76 o
 -12   0   6      408.85      373.36     32.55 o
 -11   0   6      274.50      294.78     26.97 o
 -10   0   6      598.85      552.37     39.06 o
  -8   0   6      433.08      417.07     29.29 o
  -7   0   6     1334.68     1581.31     82.76 o
  -6   0   6      219.33      318.49     22.78 o
  -5   0   6        0.02       -0.49      3.69 o
  -4   0   6      195.60      203.68     13.25 o
  -3   0   6      561.74      578.75     22.33 o
  -2   0   6        0.16        3.02      2.75 o
  -1   0   6      141.53      152.54      7.93 o
   0   0   6     6459.10     6493.61    217.48 o
   1   0   6       59.92       64.30      4.55 o
   2   0   6       84.27      116.35     10.71 o
   3   0   6     2011.46     2038.85     50.47 o
   4   0   6     2870.83     2855.31     99.75 o
   5   0   6      805.00      747.53     30.16 o
   6   0   6      401.44      370.80     17.94 o
   7   0   6     1446.18     1317.65     49.92 o
   8   0   6     1704.00     1605.16     71.14 o
  10   0   6        2.06       -1.33      5.47 o
  11   0   6      143.53      131.04     12.83 o
  12   0   6      184.40      170.80     26.97 o
  13   0   6      109.24       91.28     12.51 o
  14   0   6      123.83       97.64     19.99 o
 -16   1   6       81.58       97.52     11.66 o
 -15   1   6        4.07       -5.08      5.81 o
 -14   1   6       75.41       72.07     12.08 o
 -13   1   6       28.18       31.09      9.19 o
 -12   1   6        0.04        1.38      6.25 o
 -11   1   6      172.90      162.75     20.23 o
 -10   1   6      162.03      144.45     13.31 o
  -9   1   6       72.25       58.59      8.53 o
  -8   1   6      337.26      371.85     19.36 o
  -7   1   6       68.95       76.52      5.21 o
  -6   1   6      964.77     1118.65     29.44 o
  -5   1   6       99.69      101.02     11.87 o
  -4   1   6       41.16       38.10      3.96 o
  -3   1   6     2559.63     2696.16     65.25 o
  -2   1   6      992.66     1080.52     27.17 o
  -1   1   6      190.17      227.46      7.09 o
   0   1   6      351.08      375.23     10.57 o
   1   1   6      104.61      123.73      4.14 o
   2   1   6       85.58       59.51      3.61 o
   3   1   6     2825.75     2781.52     61.07 o
   4   1   6      104.54      119.07      4.88 o
   5   1   6      163.03      170.59      9.06 o
   6   1   6       65.37       61.48      4.41 o
   7   1   6      126.37      130.45      7.69 o
   8   1   6      179.28      192.57      9.87 o
   9   1   6       31.89       35.36      5.85 o
  10   1   6       54.97       49.97      6.71 o
  11   1   6       11.55       15.62      6.04 o
  12   1   6       70.54       68.62      7.47 o
  13   1   6       19.70        5.25      6.34 o
  14   1   6       27.08       26.54      8.64 o
 -16   2   6        9.22        9.11      7.72 o
 -15   2   6      102.01      129.25     16.65 o
 -14   2   6       26.73       29.07      6.38 o
 -13   2   6      123.13      118.30     21.16 o
 -12   2   6      216.49      221.94     18.27 o
 -11   2   6       52.48       53.44      9.37 o
 -10   2   6       20.79       26.91      7.72 o
  -9   2   6      144.93      150.32     13.04 o
  -8   2   6     2750.73     2685.24     96.30 o
  -7   2   6      284.49      321.87     12.28 o
  -6   2   6      420.08      410.02     12.92 o
  -5   2   6      433.34      417.47     12.64 o
  -4   2   6     1190.28     1355.40     34.24 o
  -3   2   6      538.16      616.42     19.63 o
  -2   2   6     3190.47     3376.36     80.81 o
  -1   2   6      112.89      122.26      4.12 o
   0   2   6      167.74      153.42      5.23 o
   1   2   6      243.19      222.40      6.59 o
   2   2   6      989.35      975.29     19.30 o
   3   2   6        0.58        1.67      1.90 o
   4   2   6     1419.32     1537.07     32.14 o
   5   2   6      664.44      658.71     15.62 o
   6   2   6       28.07       33.62      3.58 o
   7   2   6       12.89       16.29      4.97 o
   8   2   6      221.37      199.77      9.93 o
   9   2   6      425.75      443.49     16.03 o
  10   2   6        6.88        8.84      4.43 o
  11   2   6      267.98      248.47     17.99 o
  12   2   6        0.45       -0.93      4.52 o
  13   2   6       22.01       23.05      7.08 o
  14   2   6        9.21       10.16     19.82 o
 -15   3   6        0.14        2.51      6.16 o
 -14   3   6        3.30       -0.12      6.01 o
 -13   3   6        0.94       -2.33      5.63 o
 -12   3   6        3.29        1.32     14.18 o
 -11   3   6      125.62      124.21     13.76 o
 -10   3   6        0.01        5.17      6.27 o
  -9   3   6       31.62       36.16      8.83 o
  -8   3   6       13.55       15.67     10.00 o
  -7   3   6      281.71      296.06     10.78 o
  -6   3   6       54.41       48.77      4.04 o
  -5   3   6     1488.17     1480.82     47.11 o
  -4   3   6     2723.90     2854.22     69.58 o
  -3   3   6      864.48     1191.37     30.14 o
  -2   3   6      838.33      813.00     21.00 o
  -1   3   6     1328.13     1384.24     60.21 o
   0   3   6      276.15      264.83      7.98 o
   1   3   6      439.73      418.61     11.01 o
   2   3   6       24.08       23.07      2.45 o
   3   3   6      342.58      325.54      8.32 o
   4   3   6       89.74       92.67      4.56 o
   5   3   6      233.97      222.88      7.44 o
   6   3   6      576.90      986.17     56.72 o
   7   3   6      177.38      162.55     12.75 o
   8   3   6      104.80       94.59      6.98 o
   9   3   6      293.40      322.72     13.53 o
  10   3   6      109.83      100.51      7.89 o
  11   3   6        8.04       11.39      4.97 o
  12   3   6       61.48       62.69     10.39 o
  13   3   6        6.35        8.89      9.77 o
  14   3   6        9.63        8.22      8.29 o
 -15   4   6       89.02       92.81     11.07 o
 -14   4   6       27.53       32.59     12.61 o
 -13   4   6      108.69      165.73     14.83 o
 -12   4   6      275.50      262.39     26.97 o
 -11   4   6       74.11       71.99     11.86 o
 -10   4   6        0.03        4.40     11.16 o
  -9   4   6      418.80      394.19     21.76 o
  -8   4   6      339.10      332.69     18.43 o
  -7   4   6       37.60       37.66      5.39 o
  -6   4   6      132.51      135.27      6.63 o
  -5   4   6       42.39       46.68      3.81 o
  -4   4   6      570.36      551.72     15.87 o
  -3   4   6      343.07      390.50     11.54 o
  -2   4   6     1862.83     1860.81     46.04 o
  -1   4   6     2388.32     2492.45     60.77 o
   0   4   6       33.65       39.33      3.77 o
   1   4   6      189.43      226.29      8.54 o
   2   4   6      385.55      375.56     10.59 o
   3   4   6      869.42      886.04     21.44 o
   4   4   6      229.19      244.76      7.14 o
   5   4   6      105.11      119.84      6.29 o
   6   4   6        2.64       -0.72      3.14 o
   7   4   6      329.06      323.68     12.79 o
   8   4   6       26.25       20.51      4.86 o
   9   4   6      657.20      610.70     20.37 o
  10   4   6        7.99        4.99      4.39 o
  11   4   6      467.72      436.07     20.65 o
  12   4   6       73.73       65.52     10.62 o
  13   4   6      141.94      127.87     19.29 o
 -15   5   6       43.52       56.29     12.25 o
 -14   5   6       20.97       15.68      8.53 o
 -13   5   6       43.03       59.05     14.41 o
 -12   5   6      374.53      351.94     70.67 o
 -11   5   6      158.78      169.56     16.19 o
 -10   5   6       30.11       23.76      7.46 o
  -9   5   6      215.93      216.35     32.31 o
  -8   5   6      195.42      204.28     15.13 o
  -7   5   6       81.59       82.95      7.41 o
  -6   5   6      993.92     1011.89     32.91 o
  -5   5   6       39.22       42.97      3.98 o
  -4   5   6       12.00        5.29      1.93 o
  -3   5   6       18.29       26.41      2.77 o
  -2   5   6       58.79       72.51      4.26 o
  -1   5   6       23.20       13.87      2.47 o
   0   5   6      454.42      491.40     17.72 o
   1   5   6      870.03      990.31     23.65 o
   2   5   6      367.57      363.88     10.78 o
   3   5   6        0.28       -1.07      2.17 o
   4   5   6      563.15      561.29     20.87 o
   5   5   6      101.71       82.75      4.96 o
   6   5   6       37.49       50.97      6.11 o
   7   5   6        8.46        4.11      3.87 o
   8   5   6       91.00       90.10      7.32 o
   9   5   6      131.23      119.05      9.83 o
  10   5   6      257.80      237.59     14.49 o
  11   5   6       89.33       74.07      9.61 o
  12   5   6      163.44      146.20     12.60 o
  13   5   6      164.98      151.43     16.21 o
 -14   6   6      106.03      144.24     15.92 o
 -13   6   6        5.97        8.98      7.72 o
 -12   6   6        0.45        5.58     11.16 o
 -11   6   6        6.42       -1.39      7.44 o
 -10   6   6      110.13      101.36     15.81 o
  -9   6   6       84.62      121.23     13.72 o
  -8   6   6      122.30      131.12     12.13 o
  -7   6   6     1185.94     1242.90     77.65 o
  -6   6   6     2257.61     2139.83    111.59 o
  -5   6   6       52.62       49.44      4.49 o
  -4   6   6       86.28       95.92      5.79 o
  -3   6   6       42.63       61.68      6.07 o
  -2   6   6        4.01        2.19      2.92 o
  -1   6   6      135.69      161.34      7.08 o
   0   6   6      236.17      248.70      9.38 o
   1   6   6     1653.57     1609.96     37.17 o
   2   6   6      213.63      236.11      8.63 o
   3   6   6     1030.38     1038.58     42.35 o
   4   6   6      608.38      604.44     18.66 o
   5   6   6       64.29       64.54      5.18 o
   6   6   6      306.25      303.61     12.14 o
   7   6   6      129.87      133.54      8.60 o
   8   6   6        0.95        5.62      4.58 o
   9   6   6       34.62       56.85      8.14 o
  10   6   6       23.67       20.57     14.41 o
  11   6   6       83.73       80.42     11.38 o
  12   6   6       33.98       41.54     16.27 o
 -13   7   6        9.45       19.52      9.37 o
 -12   7   6        2.30        1.78      6.73 o
 -11   7   6        4.53       13.02     10.69 o
 -10   7   6      135.19      141.81     18.60 o
  -9   7   6      171.91      211.09     21.39 o
  -8   7   6      804.70      802.98     47.43 o
  -7   7   6        3.89       -3.61      7.67 o
  -6   7   6      447.85      441.62     26.83 o
  -5   7   6       16.94       17.72      3.61 o
  -4   7   6        0.04        6.41      3.68 o
  -3   7   6      110.67      106.90      7.72 o
  -2   7   6        6.81        7.18      3.20 o
  -1   7   6      156.60      166.42      8.16 o
   0   7   6       36.16       39.23      4.44 o
   1   7   6      181.69      169.62      8.44 o
   2   7   6        4.09        5.85      3.29 o
   3   7   6      464.61      427.36     15.02 o
   4   7   6     1127.92     1062.77     45.17 o
   5   7   6        0.00        3.37      5.07 o
   6   7   6      275.88      279.90     25.81 o
   7   7   6       27.14       27.70      8.14 o
   8   7   6        3.98        2.85      5.09 o
   9   7   6       89.98       61.82      9.21 o
  10   7   6        5.95        1.35      6.34 o
  11   7   6        3.11        0.33      6.48 o
 -12   8   6       11.65       13.21      8.01 o
 -11   8   6        9.76       22.32     12.09 o
 -10   8   6       58.43       49.75     13.95 o
  -9   8   6       56.21       63.70     12.55 o
  -8   8   6      122.83      116.24     14.88 o
  -7   8   6       20.92       14.41      8.37 o
  -6   8   6        1.10       -2.79      3.95 o
  -5   8   6      139.10      163.20     11.94 o
  -4   8   6      489.57      460.91     21.43 o
  -3   8   6      302.75      328.74     15.46 o
  -2   8   6      177.36      200.85     11.25 o
  -1   8   6       24.05       20.28      4.82 o
   0   8   6      159.31      165.30     26.14 o
   1   8   6       78.03       74.74      7.36 o
   2   8   6     1430.35     1359.10     41.94 o
   3   8   6     2265.86     2136.97     63.24 o
   4   8   6       57.25       52.94      7.02 o
   5   8   6       75.70       71.90      8.80 o
   6   8   6       63.10       58.83      8.01 o
   7   8   6        0.15       -1.70      6.51 o
   8   8   6        0.10        5.60      5.62 o
   9   8   6        9.68       11.23      6.70 o
  10   8   6      111.48      117.04     12.82 o
  11   8   6       65.39       67.98     12.09 o
 -11   9   6       95.74      104.11     12.49 o
 -10   9   6      135.46      177.61     21.85 o
  -8   9   6       61.99       39.06     11.62 o
  -7   9   6        4.70        5.11      6.97 o
  -6   9   6        0.84       19.80      5.56 o
  -5   9   6      790.99      830.88     46.96 o
  -4   9   6      169.01      177.15     16.27 o
  -3   9   6      158.36      148.97     11.26 o
  -2   9   6       65.86       62.34      8.60 o
  -1   9   6      106.23      114.18     14.18 o
   0   9   6      401.44      408.01     20.26 o
   1   9   6      474.19      480.75     22.76 o
   2   9   6       60.69       65.07      8.77 o
   3   9   6        1.65        0.00      6.51 o
   4   9   6      129.41      139.02     16.27 o
   5   9   6        7.97       15.34      7.90 o
   6   9   6       50.58       73.78      9.94 o
   7   9   6        3.65        2.20      5.42 o
   8   9   6       45.78       38.10      9.14 o
   9   9   6       18.65       26.56      7.72 o
 -10  10   6       52.84       64.26     13.02 o
  -9  10   6      352.78      505.26     41.15 o
  -8  10   6      257.03      296.64     26.50 o
  -7  10   6      201.62      244.10     23.25 o
  -6  10   6       50.43       46.79      7.21 o
  -5  10   6       42.87       47.89     10.23 o
  -4  10   6        0.26        5.11      5.58 o
  -3  10   6      246.34      285.48     22.32 o
  -2  10   6       50.16       50.22      9.76 o
  -1  10   6        1.41       -5.58      5.58 o
   0  10   6      193.14      225.97     19.06 o
   1  10   6       36.65       49.29      9.76 o
   2  10   6      290.93      275.72     22.78 o
   3  10   6       17.26       12.09      6.97 o
   4  10   6      113.73      119.96     15.81 o
   5  10   6       13.88       -1.39      6.51 o
   6  10   6      273.18      289.67     26.04 o
   7  10   6        0.01       10.23      7.90 o
   8  10   6       13.03       22.78     11.62 o
  -8  11   6       75.97       78.58     15.81 o
  -7  11   6       92.47      107.64     11.05 o
  -6  11   6       78.97       87.35     10.02 o
  -5  11   6      158.46      154.83     17.20 o
  -4  11   6       11.22       11.16      7.44 o
  -3  11   6       89.79      109.26     14.41 o
  -2  11   6        0.01        0.00      6.97 o
  -1  11   6       43.81       54.40     11.16 o
   0  11   6       82.81       97.64     13.95 o
   1  11   6       86.06       92.99     13.95 o
   2  11   6      154.33      166.92     19.06 o
   3  11   6       57.18       53.47     12.09 o
   4  11   6      174.13      172.03     19.53 o
   5  11   6       46.04       53.93     11.62 o
   6  11   6        0.88        6.04      9.76 o
  -5  12   6        9.24        0.93      6.97 o
  -4  12   6       53.70       52.08     11.62 o
  -3  12   6       62.39       80.44     13.48 o
  -2  12   6       68.50       66.95     12.09 o
  -1  12   6       71.48       69.28     12.55 o
   0  12   6        6.91        3.25      7.90 o
   1  12   6        9.64        7.90      8.37 o
   2  12   6       18.92       23.71     10.23 o
   3  12   6       10.21       13.02      9.30 o
   4  12   6      135.23      112.52     17.67 o
 -16   1   7        6.55        0.50      6.95 o
 -15   1   7       86.14       92.61     14.07 o
 -14   1   7        1.56       -5.21      7.35 o
 -13   1   7       16.30        8.14      8.88 o
 -12   1   7       97.27       68.53     11.34 o
 -11   1   7        4.06        8.68      7.02 o
 -10   1   7        8.29        7.71      6.22 o
  -9   1   7       46.79       19.76      8.14 o
  -8   1   7       71.49       43.55     10.69 o
  -7   1   7      799.40      857.48     28.25 o
  -6   1   7      171.62      170.35      8.81 o
  -5   1   7      842.67      841.30     22.97 o
  -4   1   7     1469.91     1579.23     54.90 o
  -3   1   7        0.37        2.56      1.89 o
  -2   1   7      559.36      649.76     17.39 o
  -1   1   7       35.55       34.75      4.33 o
   0   1   7       45.99       60.45      3.59 o
   1   1   7     1244.21     1374.83     31.06 o
   2   1   7       16.38       19.14      2.22 o
   3   1   7     1745.66     1705.31     38.91 o
   4   1   7       44.11       47.53      3.81 o
   5   1   7      398.28      392.52     15.44 o
   6   1   7        2.18        5.03      3.42 o
   7   1   7       73.55       68.60      6.11 o
   8   1   7      107.75      113.10      7.57 o
   9   1   7      131.27      129.94      8.59 o
  10   1   7       30.98       23.54      5.22 o
  11   1   7       53.70       64.99      6.94 o
  12   1   7       22.02       14.51      5.29 o
  13   1   7       38.20       43.77      7.52 o
 -15   2   7       60.92      118.30     11.67 o
 -14   2   7       70.15       65.05     17.44 o
 -13   2   7       70.51       59.17     13.48 o
 -12   2   7      177.68      175.09     24.88 o
 -11   2   7      307.33      276.98     19.43 o
 -10   2   7      239.58      255.22     25.81 o
  -9   2   7       72.82       57.79      9.12 o
  -8   2   7       12.11        6.75      5.02 o
  -7   2   7      283.30      318.88     13.53 o
  -6   2   7        0.43        4.66      2.37 o
  -5   2   7      250.13      229.93     10.94 o
  -4   2   7      108.45      102.52      5.50 o
  -3   2   7        7.52        7.52      3.31 o
  -2   2   7      298.63      293.68      9.87 o
  -1   2   7      637.36      666.93     20.45 o
   0   2   7     1731.09     1796.16     50.84 o
   1   2   7       68.29       61.95      3.65 o
   2   2   7      643.29      678.30     15.16 o
   3   2   7      426.43      466.35     12.44 o
   4   2   7      490.45      539.86     13.29 o
   5   2   7      183.24      200.31      9.09 o
   6   2   7      169.08      174.93      8.85 o
   7   2   7       93.16      109.91      7.48 o
   8   2   7      179.89      196.71     10.38 o
   9   2   7      244.90      220.64     11.00 o
  10   2   7       18.43       18.16      5.38 o
  11   2   7        1.29       -0.25      4.27 o
  12   2   7        8.06       12.57      5.16 o
  13   2   7        6.03       -6.04      6.04 o
 -15   3   7        3.30       13.90      9.52 o
 -14   3   7       18.19       20.14      7.03 o
 -13   3   7       86.56       70.48     12.50 o
 -12   3   7      125.71      139.62     14.83 o
 -11   3   7       37.48       37.44      9.33 o
 -10   3   7      234.71      231.61     16.97 o
  -9   3   7       41.44       42.94      7.74 o
  -8   3   7      713.70      658.88     50.22 o
  -7   3   7      217.97      227.53     14.11 o
  -6   3   7       10.73       12.19      3.96 o
  -5   3   7     1185.50     1195.34     31.16 o
  -4   3   7        8.86        4.62      1.87 o
  -3   3   7        0.03       -0.05      1.49 o
  -2   3   7     2726.24     2863.58     69.09 o
  -1   3   7      154.88      199.54     11.62 o
   0   3   7      420.51      449.16     12.27 o
   1   3   7       24.69       38.92      4.12 o
   2   3   7     1582.51     1641.76     36.99 o
   3   3   7        0.00        0.15      1.69 o
   4   3   7       40.78       52.36      3.68 o
   5   3   7      223.46      218.72     10.94 o
   6   3   7      181.23      172.09      9.93 o
   7   3   7      730.36      690.45     21.36 o
   8   3   7        3.85        3.39      4.56 o
   9   3   7        0.27        0.69      4.09 o
  10   3   7        5.62        7.04      4.78 o
  11   3   7        0.91       -5.99      5.99 o
  12   3   7        0.95        3.18      6.48 o
  13   3   7        8.13       -4.87      6.28 o
 -15   4   7       57.00       54.93     12.16 o
 -14   4   7        7.69       13.82      7.35 o
 -13   4   7      332.24      355.29     39.99 o
 -12   4   7       39.40       58.26     22.32 o
 -11   4   7        4.10        1.98      6.40 o
 -10   4   7        9.75       14.76      7.67 o
  -9   4   7       42.45       39.21      7.66 o
  -8   4   7        0.01       -4.09      4.64 o
  -7   4   7       76.07       90.42     14.65 o
  -6   4   7      110.04      111.34      6.07 o
  -5   4   7        5.70        7.91      2.33 o
  -4   4   7       83.61      101.54      4.95 o
  -3   4   7      239.16      294.20      9.18 o
  -2   4   7      308.51      286.94      8.73 o
  -1   4   7      956.65      877.57     22.87 o
   0   4   7      702.58      801.54     21.14 o
   1   4   7      486.88      479.44     12.56 o
   2   4   7      241.41      246.75      7.90 o
   3   4   7       35.26       27.78      3.04 o
   4   4   7        0.25       -2.49      2.49 o
   5   4   7      265.72      279.51     11.40 o
   6   4   7       39.42       26.38      4.43 o
   7   4   7        9.15       12.64      4.23 o
   8   4   7      908.76      916.67     27.39 o
   9   4   7       12.50       13.45      5.91 o
  10   4   7       28.64       20.30      5.37 o
  11   4   7      237.71      200.22     19.36 o
  12   4   7       82.29       69.30      9.92 o
  13   4   7        4.36        6.20      6.14 o
 -14   5   7      130.97      117.17     20.46 o
 -13   5   7      185.88      207.84     25.57 o
 -12   5   7      385.65      376.15     31.62 o
 -11   5   7      200.39      208.31     17.98 o
 -10   5   7        3.30       11.71      7.03 o
  -9   5   7       10.97        7.84      6.10 o
  -8   5   7       47.13       48.49     10.69 o
  -7   5   7      219.43      246.88     16.51 o
  -6   5   7       91.93       97.15      8.73 o
  -5   5   7     2819.85     2892.24     87.37 o
  -4   5   7      264.65      281.60      9.75 o
  -3   5   7      304.40      284.95      9.44 o
  -2   5   7      250.76      277.84     15.44 o
  -1   5   7      508.56      472.52     13.88 o
   0   5   7      429.16      388.75     13.82 o
   1   5   7       28.77       25.29      2.69 o
   2   5   7      480.02      480.95     13.28 o
   3   5   7      127.53      116.96      5.85 o
   4   5   7      284.68      286.69     12.86 o
   5   5   7      116.00      112.58      8.26 o
   6   5   7       15.31       16.50      4.75 o
   7   5   7      555.72      558.63     18.96 o
   8   5   7       44.29       50.43     12.15 o
   9   5   7      278.06      287.71     16.91 o
  10   5   7       21.72        4.53      7.48 o
  11   5   7        0.25       -5.53      5.53 o
  12   5   7       71.95       51.61      9.20 o
 -14   6   7       11.07       24.13      9.52 o
 -13   6   7        1.11        5.58      9.76 o
 -12   6   7      219.75      265.02     27.43 o
 -11   6   7        1.98       13.48      8.37 o
 -10   6   7        0.76       -0.27      6.59 o
  -9   6   7      150.35      154.72     13.83 o
  -8   6   7       34.97       43.59      8.08 o
  -7   6   7      281.03      296.60     17.87 o
  -6   6   7     1139.41     1079.15     43.28 o
  -5   6   7       70.64       75.96      8.18 o
  -4   6   7      235.45      246.39      9.55 o
  -3   6   7      720.09      771.19     30.20 o
  -2   6   7       64.29       60.90      4.27 o
  -1   6   7       36.01       32.52      3.45 o
   0   6   7      399.88      391.01     19.26 o
   1   6   7      493.60      485.17     13.69 o
   2   6   7      488.63      484.73     13.94 o
   3   6   7      175.37      179.14     10.12 o
   4   6   7      306.55      289.50     13.61 o
   5   6   7       78.16       89.60      7.91 o
   6   6   7      234.94      217.41     12.57 o
   7   6   7       41.88       41.71      5.87 o
   8   6   7       11.03       10.01      5.75 o
   9   6   7        4.95        0.66      4.47 o
  10   6   7      152.75      120.76     13.72 o
  11   6   7      353.26      292.39     20.45 o
  12   6   7        5.99        5.12     10.93 o
 -13   7   7       24.86       23.25     11.62 o
 -12   7   7        0.57       16.74     12.55 o
 -11   7   7       84.07       96.71     16.27 o
 -10   7   7      180.59      171.10     20.46 o
  -9   7   7        3.10        4.18      8.37 o
  -8   7   7       52.74       57.19     11.16 o
  -7   7   7       40.99       40.21      8.37 o
  -6   7   7      103.42      123.33     11.12 o
  -5   7   7      763.28      731.90     24.85 o
  -4   7   7      232.05      240.55     14.12 o
  -3   7   7     1203.38     1223.00     33.43 o
  -2   7   7      266.58      260.70     10.34 o
  -1   7   7      684.98      648.15     19.39 o
   0   7   7      542.42      540.26     17.02 o
   1   7   7       37.21       37.31      4.76 o
   2   7   7      523.18      516.67     19.74 o
   3   7   7       79.57       69.88      6.89 o
   4   7   7      486.22      487.68     23.14 o
   5   7   7      901.11      830.06     29.12 o
   6   7   7       34.49       38.08      7.13 o
   7   7   7      126.44       96.08     10.83 o
   8   7   7       31.17       29.25      7.48 o
   9   7   7       13.14        5.71      6.02 o
  10   7   7       56.04       47.93     14.65 o
  11   7   7       21.03        8.99      7.67 o
 -12   8   7       13.40        7.44     11.62 o
 -11   8   7      125.56      161.34     20.46 o
 -10   8   7       31.60       37.20     10.69 o
  -9   8   7       22.50       16.27      8.83 o
  -8   8   7      116.20      108.33     13.95 o
  -7   8   7       95.92      105.54     13.48 o
  -6   8   7        8.34        8.83      6.51 o
  -5   8   7      249.24      254.80     18.60 o
  -4   8   7      106.35      128.85     10.94 o
  -3   8   7      616.17      572.85     26.54 o
  -2   8   7      642.65      643.89     28.57 o
  -1   8   7      532.15      547.53     25.09 o
   0   8   7      201.48      188.94     13.25 o
   1   8   7        0.76       -3.98      4.42 o
   2   8   7       57.13       49.66      6.96 o
   3   8   7      229.11      231.48     15.58 o
   4   8   7        0.00       -1.58      4.64 o
   5   8   7       43.39       48.53      7.60 o
   6   8   7       14.14        8.21      6.54 o
   7   8   7       16.34       22.73      6.40 o
   8   8   7      149.50      159.37     14.45 o
   9   8   7        0.27       -1.08      7.26 o
  10   8   7       70.69       70.60     10.98 o
 -11   9   7        9.44        4.65     11.62 o
 -10   9   7       29.80       21.85     11.16 o
  -9   9   7       11.30        8.37      7.90 o
  -8   9   7       94.83      120.42     15.81 o
  -7   9   7        2.23       -6.04      6.04 o
  -6   9   7        3.30        7.74      6.04 o
  -5   9   7      550.68      557.95     33.48 o
  -4   9   7       35.84       45.57      8.83 o
  -3   9   7       12.33        5.58      5.58 o
  -2   9   7      144.95      130.19     13.02 o
  -1   9   7       23.56       43.24      8.83 o
   0   9   7      157.66      146.46     14.41 o
   1   9   7      132.10      130.65     13.95 o
   2   9   7      134.15      115.31     13.48 o
   3   9   7       45.76       47.43      9.76 o
   4   9   7      126.53      123.21     15.34 o
   5   9   7       17.64       24.18      8.37 o
   6   9   7      192.59      177.15     19.53 o
   7   9   7       17.53        5.73      5.47 o
   8   9   7        0.69        6.52      6.54 o
   9   9   7        0.47        1.08      6.02 o
 -10  10   7        2.43        5.58     11.16 o
  -9  10   7        3.35       11.16      8.83 o
  -8  10   7       13.32       13.02      8.37 o
  -7  10   7      129.81      188.77     20.46 o
  -6  10   7       83.89      123.31     19.30 o
  -5  10   7      196.40      205.05     17.67 o
  -4  10   7      513.37      534.23     33.01 o
  -3  10   7       36.49       40.92      8.83 o
  -2  10   7        3.07       12.55      6.97 o
  -1  10   7       21.97       20.46      7.44 o
   0  10   7       14.66       22.32      7.90 o
   1  10   7       10.68       11.16      6.97 o
   2  10   7        2.23        0.46      6.51 o
   3  10   7       33.69       33.01      9.76 o
   4  10   7        2.89        0.00      6.97 o
   5  10   7        2.31       -5.58      5.58 o
   6  10   7       72.53       81.83     14.41 o
   7  10   7      142.19      125.07     18.60 o
  -8  11   7      101.50      125.07     17.67 o
  -7  11   7       50.85       52.08     12.09 o
  -6  11   7      147.48      154.41     23.02 o
  -5  11   7       28.93       22.32      8.83 o
  -4  11   7       39.76       51.15     10.69 o
  -3  11   7       64.56       67.42     11.16 o
  -2  11   7        6.45       22.32      7.90 o
  -1  11   7       39.55       40.45      9.76 o
   0  11   7        6.30       10.69      7.44 o
   1  11   7        0.41       -6.04      6.97 o
   2  11   7        1.30        2.79      7.44 o
   3  11   7       96.38      117.17     15.81 o
   4  11   7       45.97       29.29     10.69 o
   5  11   7       80.24       81.83     14.88 o
  -4  12   7      252.09      288.27     24.64 o
  -3  12   7       18.67       21.85      9.30 o
  -2  12   7       79.58       85.09     13.95 o
  -1  12   7       16.20       18.60      8.83 o
   0  12   7        5.29        7.90      6.97 o
   1  12   7       33.01       28.83      9.76 o
   2  12   7       44.09       28.83     10.23 o
 -14   0   8      624.05      554.23     45.10 o
 -13   0   8       15.20       34.41     13.02 o
 -12   0   8      483.82      437.99     36.27 o
 -11   0   8      119.00      101.83     17.20 o
 -10   0   8       21.17       26.97     10.23 o
  -9   0   8      389.91      347.32     28.36 o
  -8   0   8      195.29      184.59     19.99 o
  -7   0   8     1060.94      999.66     56.26 o
  -6   0   8       20.66       16.52      4.24 o
  -5   0   8      818.29      788.52     32.55 o
  -4   0   8      178.04      223.70     11.50 o
  -3   0   8      760.67      696.18     26.76 o
  -2   0   8      480.57      477.44     20.46 o
  -1   0   8      135.21      109.82      7.35 o
   0   0   8      176.08      210.80     10.79 o
   1   0   8      418.84      556.51     21.85 o
   2   0   8      144.53      169.11      8.24 o
   3   0   8      260.38      277.12     20.39 o
   4   0   8     1722.87     1773.15     65.16 o
   5   0   8        4.69       13.09      6.97 o
   6   0   8      883.66      839.74     38.13 o
   7   0   8     1290.94     1282.63     50.14 o
   8   0   8      391.67      355.18     19.77 o
   9   0   8       15.66       26.09      7.13 o
  10   0   8      128.38      116.58     12.62 o
  11   0   8      369.73      424.04     55.56 o
  12   0   8      127.07      170.07     16.07 o
  13   0   8       54.53       59.20     15.34 o
 -15   1   8        9.52       -1.00      8.47 o
 -14   1   8      191.27      209.24     19.69 o
 -13   1   8       25.15       13.58      8.38 o
 -12   1   8       89.57       74.27     12.33 o
 -11   1   8      177.55      143.87     14.29 o
 -10   1   8       44.50       43.83      8.22 o
  -9   1   8      409.44      386.76     21.63 o
  -8   1   8      143.53      164.88     13.29 o
  -7   1   8      177.92      157.73     12.25 o
  -6   1   8      258.70      267.77     13.47 o
  -5   1   8       39.55       41.79      3.86 o
  -4   1   8      385.16      431.79     13.00 o
  -3   1   8      299.41      288.83      9.36 o
  -2   1   8      156.76      153.12      6.08 o
  -1   1   8       15.02       22.46      2.56 o
   0   1   8       75.52       99.97      5.03 o
   1   1   8     1065.21     1150.65     29.38 o
   2   1   8      806.10      849.87     20.54 o
   3   1   8       20.13       31.45      2.89 o
   4   1   8       81.50       95.76      6.37 o
   5   1   8      149.21      160.58      8.51 o
   6   1   8     1236.69     1249.24     34.42 o
   7   1   8       91.85       99.49      7.27 o
   8   1   8      365.04      379.54     14.85 o
   9   1   8      116.41      115.11      8.33 o
  10   1   8      296.13      297.30     14.36 o
  11   1   8       70.34       71.92      7.50 o
  12   1   8       39.86       48.37      7.32 o
  13   1   8      221.53      212.94     13.23 o
 -15   2   8       14.42       17.55     10.02 o
 -14   2   8      129.89      139.84     16.21 o
 -13   2   8       27.48       23.90     15.11 o
 -12   2   8       67.19       61.88     11.31 o
 -11   2   8      252.85      254.88     19.46 o
 -10   2   8      613.15      652.93     33.48 o
  -9   2   8      696.51      610.10     28.84 o
  -8   2   8       33.76       39.06      8.60 o
  -7   2   8       28.60       37.77     14.18 o
  -6   2   8       37.51       47.10      4.61 o
  -5   2   8      200.13      185.70      8.62 o
  -4   2   8      605.93      608.52     19.55 o
  -3   2   8       14.63       16.00      2.41 o
  -2   2   8      402.84      433.82     12.45 o
  -1   2   8        2.53       -2.75      2.75 o
   0   2   8     1275.35     1343.17     38.82 o
   1   2   8      430.62      497.97     13.57 o
   2   2   8      120.65      111.06      5.45 o
   3   2   8        1.64        0.15      2.12 o
   4   2   8        4.16        4.42      2.34 o
   5   2   8      545.73      526.40     17.15 o
   6   2   8      428.13      438.15     15.66 o
   7   2   8      307.24      278.81     16.44 o
   8   2   8       11.10        6.57      6.44 o
   9   2   8       15.59       14.82      4.70 o
  10   2   8      123.24      129.72      9.27 o
  11   2   8       43.96       38.92      6.31 o
  12   2   8        3.82        6.03      5.04 o
  13   2   8       60.89       48.66      9.46 o
 -15   3   8        0.26        7.29     15.11 o
 -14   3   8       55.97       54.60     12.81 o
 -13   3   8        4.81       -2.66      6.73 o
 -12   3   8      309.07      309.66     22.24 o
 -11   3   8      616.75      479.69     26.67 o
 -10   3   8      818.99      781.14     35.72 o
  -9   3   8        1.67        3.94      5.14 o
  -8   3   8      558.42      537.88     29.52 o
  -7   3   8        3.05       -1.58      7.21 o
  -6   3   8      249.42      264.85     10.96 o
  -5   3   8       22.66       12.95      5.28 o
  -4   3   8       63.03       67.75      4.56 o
  -3   3   8      246.10      196.59      7.38 o
  -2   3   8       82.36       79.58      3.28 o
  -1   3   8      365.63      408.60     11.31 o
   0   3   8      478.34      468.52     12.91 o
   1   3   8        0.11        1.26      2.06 o
   2   3   8      424.93      377.83     10.57 o
   3   3   8       11.97        9.77      2.69 o
   4   3   8       11.24        9.49      3.44 o
   5   3   8      191.31      184.97      9.47 o
   6   3   8       10.98       17.84      5.35 o
   7   3   8        1.60       -3.30      3.67 o
   8   3   8        8.11        4.86      4.44 o
   9   3   8      350.81      348.06     19.25 o
  10   3   8        3.46        7.70      4.78 o
  11   3   8        0.11       -0.66     10.47 o
  12   3   8       20.33       19.83      7.09 o
 -15   4   8      109.86      109.73     22.32 o
 -14   4   8       24.92       54.40     17.20 o
 -13   4   8        0.34       -7.59     18.13 o
 -12   4   8      245.99      267.98     32.08 o
 -11   4   8      551.65      563.15     29.64 o
 -10   4   8      345.48      338.65     37.66 o
  -9   4   8      631.30      632.39     33.48 o
  -8   4   8       13.51       25.65      6.54 o
  -7   4   8       14.75       27.08      5.36 o
  -6   4   8        5.03        5.75      3.22 o
  -5   4   8      189.76      172.81      7.90 o
  -4   4   8       60.95       65.03      4.04 o
  -3   4   8       99.25       88.59      3.87 o
  -2   4   8      139.67      162.44      7.71 o
  -1   4   8      258.08      238.33      7.20 o
   0   4   8       84.41       94.99      5.75 o
   1   4   8       41.84       43.59      2.91 o
   2   4   8      455.84      440.22     22.08 o
   3   4   8      188.73      193.24      8.21 o
   4   4   8      610.21      579.88     21.07 o
   5   4   8      729.42      670.15     21.06 o
   6   4   8       30.45       34.21      4.94 o
   7   4   8       81.15       78.22      6.81 o
   8   4   8       93.11      139.02      9.00 o
   9   4   8       23.97       24.39      7.32 o
  10   4   8      232.21      207.15     12.00 o
  11   4   8      167.98      150.39     12.70 o
  12   4   8       48.55       51.78      8.69 o
 -14   5   8      120.65      155.76     23.71 o
 -13   5   8      242.83      240.38     27.90 o
 -12   5   8       55.69       65.78     24.18 o
 -11   5   8      188.78      162.50     15.74 o
 -10   5   8       17.58       13.38      6.69 o
  -9   5   8       43.61       31.16      7.81 o
  -8   5   8       30.41       26.99      6.88 o
  -7   5   8       14.32       26.89      6.10 o
  -6   5   8       52.75       40.27      6.15 o
  -5   5   8      753.79      714.33     23.33 o
  -4   5   8       95.06      107.67      9.58 o
  -3   5   8       23.26       23.19      2.07 o
  -2   5   8       41.39       44.83      3.14 o
  -1   5   8       29.66       36.40      2.69 o
   0   5   8        1.09        5.24      2.05 o
   1   5   8      422.14      403.93     12.69 o
   2   5   8      219.59      204.62      8.33 o
   3   5   8      880.63      872.25     24.62 o
   4   5   8       14.06       15.61      6.86 o
   5   5   8      189.96      218.80     30.64 o
   6   5   8      242.40      242.69     13.36 o
   7   5   8      128.09      150.07     11.74 o
   8   5   8       72.06       67.18      6.84 o
   9   5   8      359.44      299.01     15.44 o
  10   5   8       92.28      105.85     10.19 o
  11   5   8      156.65      142.41     12.35 o
  12   5   8       10.16        2.94     10.70 o
 -13   6   8       15.87       -2.79      9.30 o
 -12   6   8       92.09      104.62     17.20 o
 -11   6   8        0.02       -0.46      8.83 o
 -10   6   8       51.33       53.87      9.55 o
  -9   6   8        0.31        3.13      5.62 o
  -8   6   8      188.09      150.50     28.36 o
  -7   6   8      206.61      162.72     13.48 o
  -6   6   8       77.15       78.81      8.65 o
  -5   6   8        0.04       -4.42      4.42 o
  -4   6   8       17.28       10.54      3.54 o
  -3   6   8       24.52       30.59      4.36 o
  -2   6   8      240.54      266.38     12.72 o
  -1   6   8        8.92       16.18      2.80 o
   0   6   8      911.18      840.64     26.65 o
   1   6   8       41.90       36.93      5.37 o
   2   6   8      466.64      436.85     17.11 o
   3   6   8       32.17       50.10     14.11 o
   4   6   8       20.28       13.59      4.38 o
   5   6   8       40.86       37.29      5.78 o
   6   6   8      133.78      138.12     12.94 o
   7   6   8        5.18        4.58      7.80 o
   8   6   8      180.97      191.07     12.96 o
   9   6   8        9.80       16.18      5.63 o
  10   6   8       32.41       22.53      7.89 o
  11   6   8        0.00        1.93      7.67 o
 -13   7   8      133.07      183.19     24.64 o
 -12   7   8        6.39       19.99     12.55 o
 -11   7   8        3.89       13.95     10.23 o
 -10   7   8        0.65        9.30      7.44 o
  -9   7   8       21.01       24.18      8.37 o
  -8   7   8        0.61       -5.36     10.00 o
  -7   7   8       16.97       18.21      6.40 o
  -6   7   8      344.38      326.05     18.65 o
  -5   7   8      496.51      505.28     43.47 o
  -4   7   8      746.91      752.35     31.82 o
  -3   7   8      588.70      595.31     20.82 o
  -2   7   8     1643.23     1624.72     48.92 o
  -1   7   8       12.16       15.08      3.62 o
   0   7   8      816.11      774.05     25.60 o
   1   7   8      636.55      625.01     27.14 o
   2   7   8        6.22       -2.84      4.15 o
   3   7   8        0.21       -3.74      3.74 o
   4   7   8      111.20      118.73      9.28 o
   5   7   8      411.39      386.99     30.54 o
   6   7   8      658.14      589.32     27.52 o
   7   7   8        9.46       10.48      8.14 o
   8   7   8       13.00        5.66      9.07 o
   9   7   8        2.86       -6.08      6.08 o
  10   7   8        6.40       12.09      7.71 o
 -12   8   8       11.47       18.13     13.02 o
 -11   8   8       36.14       33.48     11.16 o
 -10   8   8      106.47      115.31     16.74 o
  -9   8   8        0.00        2.79      8.37 o
  -8   8   8       68.76       65.09     11.62 o
  -7   8   8       10.32       29.29      8.83 o
  -6   8   8        3.11        5.58      6.51 o
  -5   8   8        4.22        9.90      3.50 o
  -4   8   8      121.56      149.18     22.55 o
  -3   8   8      451.36      444.06     25.11 o
  -2   8   8      387.12      370.14     19.15 o
  -1   8   8      280.37      296.10     19.76 o
   0   8   8       46.11       57.68     27.20 o
   1   8   8       81.11       73.82     15.58 o
   2   8   8        4.45       15.22      7.75 o
   3   8   8       17.62       18.79      5.69 o
   4   8   8       81.31       86.24     13.25 o
   5   8   8       14.82        7.10      5.36 o
   6   8   8      235.42      184.64     13.95 o
   7   8   8        0.70       -0.23      5.81 o
   8   8   8       27.45       27.76      8.49 o
   9   8   8       23.33        9.26     10.00 o
 -10   9   8       75.60      105.08     16.74 o
  -9   9   8        4.06        4.65      7.44 o
  -8   9   8       36.83       55.79     11.62 o
  -7   9   8      246.44      262.70     21.39 o
  -6   9   8       74.12       65.09     11.16 o
  -5   9   8       51.95       53.41      6.69 o
  -4   9   8      110.98      114.38     12.09 o
  -3   9   8       70.22       85.55     10.23 o
  -2   9   8     2276.39     2294.56    113.45 o
  -1   9   8      206.63      218.53     17.67 o
   0   9   8       25.88       28.36      7.44 o
   1   9   8       17.06       10.69      6.97 o
   2   9   8        1.68        4.65      6.97 o
   3   9   8        8.22       16.27      7.44 o
   4   9   8        0.42        8.83      6.51 o
   5   9   8        3.04       -2.79      6.51 o
   6   9   8        0.10       12.55      7.90 o
   7   9   8        7.57        1.00     11.62 o
   8   9   8       24.66       21.24      9.53 o
  -9  10   8       23.30       34.41     12.09 o
  -8  10   8       54.81       66.95     12.55 o
  -7  10   8      111.78      154.83     18.13 o
  -6  10   8        1.31       10.69      7.90 o
  -5  10   8      104.21      117.63     13.48 o
  -4  10   8        9.62       10.23      6.51 o
  -3  10   8      349.89      368.25     24.64 o
  -2  10   8        0.02       -6.04      6.04 o
  -1  10   8       60.77       63.70     10.23 o
   0  10   8      215.47      216.67     19.06 o
   1  10   8      108.00      129.26     14.88 o
   2  10   8        6.43       17.67      7.44 o
   3  10   8        1.83       -2.32      6.51 o
   4  10   8      208.38      218.99     20.92 o
   5  10   8        7.92        4.65      7.44 o
   6  10   8       41.48       30.69     10.23 o
  -7  11   8       65.56       67.42     13.95 o
  -6  11   8      272.83      354.18     19.03 o
  -5  11   8      225.30      258.98     21.39 o
  -4  11   8       26.68       37.20      9.30 o
  -3  11   8       38.57       43.24      9.30 o
  -2  11   8       47.45       53.47     10.69 o
  -1  11   8       88.38       99.50     13.02 o
   0  11   8      355.03      388.24     27.43 o
   1  11   8        3.08        7.90      6.97 o
   2  11   8      187.42      196.68     19.53 o
   3  11   8        0.60       -4.18      7.44 o
   4  11   8      182.94      191.56     20.46 o
  -2  12   8        0.15       16.27      7.90 o
  -1  12   8       73.52      100.43     13.48 o
   0  12   8      144.21      155.76     17.67 o
 -15   1   9        3.12       -2.99     16.51 o
 -14   1   9        8.57        9.74      8.53 o
 -13   1   9        5.41        4.39      9.53 o
 -12   1   9      446.64      401.17     44.64 o
 -11   1   9       16.74       30.75      9.00 o
 -10   1   9      303.56      265.97     18.38 o
  -9   1   9       42.86       44.87     16.97 o
  -8   1   9       12.26        1.12      5.42 o
  -7   1   9       66.97       75.81     16.27 o
  -6   1   9      593.80      597.06     20.97 o
  -5   1   9        0.57       -0.03      2.76 o
  -4   1   9      491.82      453.72     17.72 o
  -3   1   9      169.10      151.10      6.36 o
  -2   1   9      733.00      696.46     19.13 o
  -1   1   9      204.90      203.82      7.52 o
   0   1   9      261.55      240.77      8.27 o
   1   1   9      137.58      157.46      6.98 o
   2   1   9      259.26      282.63     18.66 o
   3   1   9      259.20      247.80      8.96 o
   4   1   9      428.45      429.72     16.55 o
   5   1   9      453.70      448.52     15.74 o
   6   1   9      241.62      234.70     14.50 o
   7   1   9      107.41      101.70      7.49 o
   8   1   9       21.34       23.65      5.07 o
   9   1   9      566.29      580.44     25.97 o
  10   1   9        3.33        5.90      5.81 o
  11   1   9       24.51       25.00      6.06 o
  12   1   9       11.13       10.84      6.10 o
 -15   2   9        0.25       -0.05      9.14 o
 -14   2   9       13.41       12.98     14.65 o
 -13   2   9       15.33        7.95     15.11 o
 -12   2   9       21.28       25.92      8.71 o
 -11   2   9      530.23      472.11     26.20 o
 -10   2   9      138.52       89.79     11.17 o
  -9   2   9      301.30      301.45     28.13 o
  -8   2   9       60.78       60.52      9.05 o
  -7   2   9      225.70      218.09     14.86 o
  -6   2   9      132.93      117.09      7.37 o
  -5   2   9       78.70       71.65      5.16 o
  -4   2   9      894.68      826.36     25.78 o
  -3   2   9       50.47       47.33      3.76 o
  -2   2   9      623.56      620.01     17.21 o
  -1   2   9        3.92        2.76      1.69 o
   0   2   9     1582.03     1718.02     75.63 o
   1   2   9        1.79        6.96      3.61 o
   2   2   9      165.93      176.58      7.24 o
   3   2   9      108.22      102.45      5.97 o
   4   2   9      396.56      364.93     13.60 o
   5   2   9      165.02      153.39      8.55 o
   6   2   9       67.79       62.52      6.03 o
   7   2   9      131.65      111.90      8.06 o
   8   2   9      375.41      374.21     15.36 o
   9   2   9      323.94      326.81     14.82 o
  10   2   9        0.86       -2.31      4.46 o
  11   2   9       14.77       16.84      5.60 o
  12   2   9        5.44       14.63      6.24 o
 -15   3   9       19.25       12.22     11.39 o
 -14   3   9        5.54        7.89      9.12 o
 -13   3   9       42.96       46.69     13.72 o
 -12   3   9      476.99      474.62     27.47 o
 -11   3   9        3.03        3.59      7.81 o
 -10   3   9      174.33      182.42     17.44 o
  -9   3   9     1071.87      932.96     39.91 o
  -8   3   9        2.80        2.25     10.00 o
  -7   3   9     1328.40     1147.87     45.28 o
  -6   3   9       71.76       78.59      5.65 o
  -5   3   9        0.01        2.26      2.35 o
  -4   3   9       27.96       17.71      2.76 o
  -3   3   9        0.00        9.02      1.86 o
  -2   3   9      157.97      151.94      6.06 o
  -1   3   9      106.52       95.22      4.22 o
   0   3   9      130.54      166.92      6.60 o
   1   3   9       39.72       48.34      3.60 o
   2   3   9      291.90      306.13     10.39 o
   3   3   9      261.03      275.29     10.07 o
   4   3   9      277.46      283.74     12.86 o
   5   3   9      226.72      229.76     10.92 o
   6   3   9        5.69       29.05      5.77 o
   7   3   9      741.53      754.95     24.03 o
   8   3   9       69.05       54.02      6.69 o
   9   3   9       39.77       59.79      7.45 o
  10   3   9       11.93       -2.48      4.56 o
  11   3   9      139.78      135.96     10.13 o
  12   3   9        5.66        1.71      6.44 o
 -14   4   9      169.35      171.10     25.57 o
 -13   4   9       91.10       62.60     28.13 o
 -12   4   9      207.32      217.78     18.98 o
 -11   4   9       33.06        9.04      7.93 o
 -10   4   9      610.34      544.69     28.03 o
  -9   4   9      478.10      422.97     26.73 o
  -8   4   9       27.95       13.37      5.45 o
  -7   4   9        3.30        9.45      7.67 o
  -6   4   9       54.88       61.78      5.02 o
  -5   4   9       25.65       29.95      4.45 o
  -4   4   9       40.11       42.38      3.93 o
  -3   4   9      940.42      887.57     26.54 o
  -2   4   9      643.37      585.84     39.99 o
  -1   4   9        1.43       -6.97      7.44 o
   0   4   9      336.59      373.01     12.21 o
   1   4   9        4.37        5.96      2.54 o
   2   4   9       84.67       91.76      5.22 o
   3   4   9      246.22      238.20      9.42 o
   4   4   9      486.00      442.08     31.87 o
   5   4   9       82.59       90.56     14.11 o
   6   4   9      363.36      346.88     14.05 o
   7   4   9       94.81       89.27      7.42 o
   8   4   9       56.32       51.78      6.49 o
   9   4   9       28.30       25.16      5.43 o
  10   4   9      108.97      123.48     10.01 o
  11   4   9      108.88       91.81     13.76 o
 -14   5   9      146.57      111.59     21.85 o
 -13   5   9      264.77      278.97     29.76 o
 -12   5   9       25.13       14.91     13.48 o
 -11   5   9       95.50       79.63     11.78 o
 -10   5   9       33.34       20.85      7.81 o
  -9   5   9      199.33      159.69     13.83 o
  -8   5   9        3.74        2.19      5.58 o
  -7   5   9       24.94       26.34      7.21 o
  -6   5   9       38.55       30.80      5.78 o
  -5   5   9      557.72      552.76     18.83 o
  -4   5   9     1051.02     1012.35     30.96 o
  -3   5   9       86.63      100.02      4.87 o
  -2   5   9       63.15       60.40      3.52 o
  -1   5   9      266.04      221.01     13.33 o
   0   5   9       36.32       34.19      2.82 o
   1   5   9        5.94        6.77      3.24 o
   2   5   9      952.61      896.24     25.10 o
   3   5   9      497.72      476.66     22.49 o
   4   5   9       33.83       31.34      5.17 o
   5   5   9      129.81      127.73      9.25 o
   6   5   9      127.17      132.05     26.19 o
   7   5   9       69.19       64.32      8.12 o
   8   5   9       34.70       21.72      5.19 o
   9   5   9        2.93        9.67      5.19 o
  10   5   9       18.46       26.14      9.33 o
  11   5   9       11.19        6.58      6.08 o
 -13   6   9       52.39       49.75     14.41 o
 -12   6   9       54.48       62.30     14.88 o
 -11   6   9        5.08        0.18      6.93 o
 -10   6   9        0.38       -5.76      5.76 o
  -9   6   9       14.42       40.18      8.31 o
  -8   6   9       73.17       52.45      8.49 o
  -7   6   9        7.55       11.72      7.90 o
  -6   6   9      199.54      231.89     14.42 o
  -5   6   9       58.33       54.73      5.17 o
  -4   6   9        6.09       10.40      3.00 o
  -3   6   9      394.32      380.88     24.13 o
  -2   6   9       90.78      104.03      7.53 o
  -1   6   9      140.79      143.61      8.53 o
   0   6   9       39.97       59.45      4.38 o
   1   6   9      634.46      550.42     18.71 o
   2   6   9       15.34        6.54      3.91 o
   3   6   9      801.12      764.64     27.02 o
   4   6   9      156.88      157.92     10.13 o
   5   6   9       23.25       24.30      5.70 o
   6   6   9       34.48       77.03      7.83 o
   7   6   9      565.80      560.02     31.17 o
   8   6   9        9.48       -0.72      6.11 o
   9   6   9      346.12      361.46     18.40 o
  10   6   9       32.65       33.13      8.34 o
 -12   7   9      224.68      248.29     26.50 o
 -11   7   9       64.04       92.53     15.34 o
 -10   7   9       41.17       42.78     11.16 o
  -9   7   9      185.35      225.04     20.92 o
  -8   7   9      100.05      101.55     11.18 o
  -7   7   9       41.43       47.58      8.02 o
  -6   7   9        0.29       -4.42      4.42 o
  -5   7   9       40.19       49.75     17.67 o
  -4   7   9       18.81       31.57      6.28 o
  -3   7   9      580.81      627.45     21.50 o
  -2   7   9      161.87      174.29     21.50 o
  -1   7   9       48.73       54.56      4.97 o
   0   7   9       64.43       60.97      6.70 o
   1   7   9      106.41      118.14      9.38 o
   2   7   9      375.01      377.43     17.12 o
   3   7   9       14.45       27.89      5.59 o
   4   7   9       73.63       68.95     10.11 o
   5   7   9       14.75       14.97      6.27 o
   6   7   9       67.28       63.15      8.49 o
   7   7   9       13.92        9.95      6.19 o
   8   7   9        0.50       -4.72      4.72 o
   9   7   9        6.64       15.35      7.48 o
 -11   8   9        5.81       13.48     10.69 o
 -10   8   9        9.34        9.76      7.90 o
  -9   8   9        3.16       -6.51      6.51 o
  -8   8   9      114.83      126.00     15.34 o
  -7   8   9        9.43       21.39      7.44 o
  -6   8   9       30.26       39.52      8.37 o
  -5   8   9       37.72       40.13      7.15 o
  -4   8   9       46.58       35.62      5.67 o
  -3   8   9       38.06       39.28      6.07 o
  -2   8   9       41.32       43.60     12.32 o
  -1   8   9      555.53      550.59     35.34 o
   0   8   9      501.18      484.33     22.97 o
   1   8   9       90.69       86.93      9.01 o
   2   8   9      422.15      423.14     21.58 o
   3   8   9        7.79       10.79     10.93 o
   4   8   9        0.18       -1.55      5.35 o
   5   8   9       37.45       38.70      7.39 o
   6   8   9       44.43       45.69     12.32 o
   7   8   9        0.14       -1.14      6.08 o
   8   8   9       13.38        0.29      7.21 o
 -10   9   9        1.07       -5.58      8.83 o
  -9   9   9      185.64      232.01     22.32 o
  -8   9   9       14.47       10.23      8.37 o
  -7   9   9      268.80      273.39     21.85 o
  -6   9   9        0.50        4.65      6.04 o
  -5   9   9       33.78       35.44      5.75 o
  -4   9   9      162.61      186.91     14.88 o
  -3   9   9        7.35       14.88      6.04 o
  -2   9   9      131.11      141.81     13.02 o
  -1   9   9       89.67       86.95     10.23 o
   0   9   9       51.36       57.19      8.83 o
   1   9   9       55.90       51.15      8.83 o
   2   9   9       89.54      105.54     12.09 o
   3   9   9        3.73       12.55      6.51 o
   4   9   9       10.62       14.88      7.44 o
   5   9   9      117.28      112.98     14.88 o
   6   9   9        7.37       29.76      9.76 o
   7   9   9       58.58       50.68     12.55 o
  -8  10   9       31.37       56.72     12.09 o
  -7  10   9       32.00       42.78     10.23 o
  -6  10   9        8.52       15.81      7.90 o
  -5  10   9       16.13       24.76      7.67 o
  -4  10   9      213.26      225.97     18.13 o
  -3  10   9       55.88       63.70      9.76 o
  -2  10   9        8.83        4.18      6.04 o
  -1  10   9       12.52       15.34      6.51 o
   0  10   9      161.46      176.22     16.74 o
   1  10   9      651.34      702.55     40.92 o
   2  10   9      247.04      258.52     21.39 o
   3  10   9       33.56       32.55      8.83 o
   4  10   9      103.80      111.59     14.88 o
   5  10   9      110.01       96.25     13.95 o
  -6  11   9        4.90        6.51      8.37 o
  -5  11   9      296.77      343.92     18.05 o
  -4  11   9        0.11        7.90      6.97 o
  -3  11   9       46.30       61.37     10.23 o
  -2  11   9       68.59       75.79     10.69 o
  -1  11   9       29.23       24.18      7.90 o
   0  11   9      187.26      214.81     18.60 o
   1  11   9       71.04       67.88     12.09 o
   2  11   9       22.50       24.18      9.30 o
   3  11   9        0.00       11.16      7.44 o
 -15   0  10       12.57       38.59     15.34 o
 -14   0  10        4.06       16.27     13.02 o
 -13   0  10      155.36      193.89     26.50 o
 -12   0  10      473.13      378.47     34.41 o
 -11   0  10        0.17       -6.97      6.97 o
 -10   0  10      171.23      160.41     20.46 o
  -9   0  10      251.37      218.06     23.71 o
  -8   0  10      566.84      553.76     37.66 o
  -7   0  10     3276.86     2707.90    137.16 o
  -6   0  10      581.03      499.36     33.48 o
  -5   0  10       46.32       47.43      9.76 o
  -4   0  10      344.59      333.27     39.29 o
  -3   0  10       70.75       84.78     11.16 o
  -2   0  10      203.17      192.04     10.65 o
  -1   0  10      314.89      302.24     14.56 o
   0   0  10      757.68      812.89     31.37 o
   1   0  10       23.57       24.23      4.69 o
   2   0  10     1381.97     1401.38     73.00 o
   3   0  10      614.34      687.71     30.15 o
   4   0  10       10.32       16.65      6.19 o
   5   0  10      368.06      352.70     48.82 o
   6   0  10      324.02      292.48     18.05 o
   7   0  10      425.97      374.81     27.90 o
   8   0  10        4.43        1.88     14.65 o
   9   0  10       63.76       71.18     14.41 o
  10   0  10      741.46      685.83     61.61 o
  11   0  10       24.75       33.86     12.32 o
  12   0  10      470.09      441.09     62.30 o
 -15   1  10       10.90       14.25     10.02 o
 -14   1  10       67.02       71.21     16.04 o
 -13   1  10       66.17       45.60     11.16 o
 -12   1  10        9.65       25.16      8.05 o
 -11   1  10        0.30       -5.75      5.75 o
 -10   1  10      167.47      154.75     14.42 o
  -9   1  10      947.94      828.07     58.58 o
  -8   1  10       40.07       58.72      8.47 o
  -7   1  10      516.37      493.09     23.89 o
  -6   1  10     2762.77     2397.70     86.29 o
  -5   1  10       30.36       32.96      4.72 o
  -4   1  10        0.19        2.58      2.90 o
  -3   1  10       88.62       80.38      5.60 o
  -2   1  10        9.61       14.53      2.67 o
  -1   1  10       77.68       84.05      4.98 o
   0   1  10       56.72       63.95      5.01 o
   1   1  10       48.85       48.03      4.90 o
   2   1  10        0.09        0.83      2.85 o
   3   1  10      514.22      508.38     23.93 o
   4   1  10       13.02       11.01      3.98 o
   5   1  10       71.58       65.39      6.11 o
   6   1  10      348.06      352.93     17.38 o
   7   1  10       91.63       87.95     10.42 o
   8   1  10       32.14       30.53      5.53 o
   9   1  10      290.29      285.81     14.27 o
  10   1  10        0.41        4.54      4.94 o
  11   1  10      205.01      184.67     11.84 o
 -14   2  10        6.10       18.08     10.17 o
 -13   2  10       30.97       29.66      9.33 o
 -12   2  10        0.23       -3.59      7.06 o
 -11   2  10      195.03      220.30     18.07 o
 -10   2  10      246.77      155.96     15.16 o
  -9   2  10      167.53      127.25     12.38 o
  -8   2  10       54.87       48.18      8.49 o
  -7   2  10     1036.51      933.56     38.65 o
  -6   2  10       19.54       21.74      6.36 o
  -5   2  10        1.19        4.33      2.73 o
  -4   2  10        1.48        3.00      2.59 o
  -3   2  10       69.52       76.64      6.48 o
  -2   2  10        3.80        4.80      2.45 o
  -1   2  10      156.97      167.00      7.50 o
   0   2  10       10.13       15.60      2.73 o
   1   2  10      113.50      106.02      6.13 o
   2   2  10       48.92       44.77      4.26 o
   3   2  10      325.50      343.86     14.78 o
   4   2  10      123.14      113.03     11.19 o
   5   2  10      120.81      120.07     12.82 o
   6   2  10        0.04        3.84      3.60 o
   7   2  10      102.67      123.62      8.61 o
   8   2  10        6.17       -1.13      4.35 o
   9   2  10       15.83       20.49      5.36 o
  10   2  10      928.99      897.59     55.37 o
  11   2  10        9.04        7.80      5.37 o
 -14   3  10        0.37      -11.89     19.30 o
 -13   3  10       33.42       28.13     10.83 o
 -12   3  10       84.40       75.65     15.34 o
 -11   3  10      406.65      391.40     24.18 o
 -10   3  10        4.77        5.83      7.22 o
  -9   3  10     1003.12      953.13     48.59 o
  -8   3  10      111.25       77.88     14.88 o
  -7   3  10     2103.91     1907.43     75.56 o
  -6   3  10      646.21      532.59     24.57 o
  -5   3  10      299.29      278.97     16.44 o
  -4   3  10      275.19      272.89     15.79 o
  -3   3  10       28.74       29.92      2.92 o
  -2   3  10      216.85      230.65      8.76 o
  -1   3  10      418.28      447.07     14.55 o
   0   3  10        7.37        6.69      5.85 o
   1   3  10      311.51      305.66     11.19 o
   2   3  10        1.40       -3.95      3.96 o
   3   3  10       65.28       65.56     10.96 o
   4   3  10      195.72      175.45     10.24 o
   5   3  10      225.00      234.05     12.21 o
   6   3  10      256.28      264.99     26.03 o
   7   3  10      188.60      155.03      9.73 o
   8   3  10      177.76      166.79     10.51 o
   9   3  10       42.83       36.27      6.06 o
  10   3  10       16.09       17.97      5.71 o
  11   3  10        0.78       -0.24      6.18 o
 -14   4  10        9.95       23.25     14.88 o
 -13   4  10       80.32       59.10     11.73 o
 -12   4  10      161.69      180.44     17.09 o
 -11   4  10       40.72       53.49     17.20 o
 -10   4  10       72.94       88.39     19.53 o
  -9   4  10      826.10      739.34     34.27 o
  -8   4  10      122.09      102.53     10.83 o
  -7   4  10       40.88       43.37     19.53 o
  -6   4  10       29.87       23.65      7.90 o
  -5   4  10       36.21       33.37      4.36 o
  -4   4  10      556.58      507.37     19.42 o
  -3   4  10      191.54      174.66     12.75 o
  -2   4  10      184.68      151.58     19.99 o
  -1   4  10     1444.43     1401.37     65.33 o
   0   4  10      107.23      113.99      6.67 o
   1   4  10      139.13      145.50      9.75 o
   2   4  10      403.89      387.93     12.74 o
   3   4  10       25.42       23.39      4.29 o
   4   4  10       23.02       19.68      4.72 o
   5   4  10      484.43      468.21     19.19 o
   6   4  10       33.82       25.52      7.55 o
   7   4  10        0.40       -2.91      4.17 o
   8   4  10        1.77        2.19      7.85 o
   9   4  10       97.70      108.63     18.32 o
  10   4  10       39.89       41.63      6.59 o
  11   4  10       68.30       68.47     10.88 o
 -13   5  10      167.39      138.71     16.75 o
 -12   5  10        0.18        0.76      7.71 o
 -11   5  10       27.04       26.89      8.59 o
 -10   5  10      105.81       97.84     11.68 o
  -9   5  10      203.82      213.56     16.43 o
  -8   5  10      185.84      157.67     14.41 o
  -7   5  10       31.15       27.65      5.86 o
  -6   5  10      329.79      323.50     21.16 o
  -5   5  10      183.51      166.85      8.11 o
  -4   5  10       55.51       64.15      5.91 o
  -3   5  10       16.41       18.56      3.61 o
  -2   5  10       14.05       24.64     11.62 o
  -1   5  10       29.74        3.25      9.76 o
   0   5  10      346.47      325.37     11.21 o
   1   5  10      350.92      328.22     12.00 o
   2   5  10      179.05      191.31      9.40 o
   3   5  10        1.04        2.64      3.67 o
   4   5  10      663.92      608.14     27.39 o
   5   5  10       27.27       23.54      6.21 o
   6   5  10      169.89      146.92     18.41 o
   7   5  10       62.89       55.50      8.95 o
   8   5  10        1.09       -0.29      4.29 o
   9   5  10       97.63      113.11     17.25 o
  10   5  10      142.09      129.38     13.18 o
 -13   6  10        6.59       15.34     12.55 o
 -12   6  10       79.90      105.08     17.67 o
 -11   6  10      146.76      151.54     18.60 o
 -10   6  10       19.66       21.37      7.40 o
  -9   6  10      256.22      274.64     18.92 o
  -8   6  10        2.40       10.07      6.74 o
  -7   6  10       22.14       11.77      5.07 o
  -6   6  10        1.05        1.23      4.29 o
  -5   6  10      228.05      207.71     11.32 o
  -4   6  10      122.79       98.53      5.93 o
  -3   6  10       49.36       51.37      4.98 o
  -2   6  10      637.31      624.38     28.73 o
  -1   6  10       11.03       16.39      2.60 o
   0   6  10       36.53       30.01      3.67 o
   1   6  10       11.60        9.94      3.69 o
   2   6  10        3.39       -3.48      3.48 o
   3   6  10      128.31      141.17     12.23 o
   4   6  10        0.84        1.16      3.82 o
   5   6  10        6.50        1.57      4.86 o
   6   6  10       29.89       39.74      6.85 o
   7   6  10        5.41        4.62      6.47 o
   8   6  10       93.50      100.47     11.50 o
   9   6  10      108.23       97.36     16.51 o
 -12   7  10        0.01        9.30     10.69 o
 -11   7  10       61.13       85.55     14.41 o
 -10   7  10       96.27      108.33     15.81 o
  -9   7  10      280.00      301.37     20.14 o
  -8   7  10      316.54      314.07     20.00 o
  -7   7  10        7.03       21.07      5.86 o
  -6   7  10       69.24       73.04     13.95 o
  -5   7  10      402.66      341.84     18.24 o
  -4   7  10      143.88      149.44     27.43 o
  -3   7  10      413.07      429.72     13.56 o
  -2   7  10      191.95      201.43     12.14 o
  -1   7  10       48.83       45.68      4.25 o
   0   7  10      165.12      173.05     26.21 o
   1   7  10      255.59      263.54     31.15 o
   2   7  10       82.95       66.37      7.44 o
   3   7  10        0.99       -1.13      3.57 o
   4   7  10        8.09        1.88      4.76 o
   5   7  10      169.43      169.83     11.60 o
   6   7  10       94.90      101.06     19.99 o
   7   7  10       19.48        4.57      8.14 o
   8   7  10        3.82        3.87      6.04 o
   9   7  10       77.02       57.55     10.41 o
 -11   8  10       57.92       66.49     14.88 o
 -10   8  10        2.81       -4.65      7.44 o
  -9   8  10       28.71       48.82     10.69 o
  -8   8  10       59.15       69.74     12.09 o
  -7   8  10        1.41        4.18      5.58 o
  -6   8  10       20.85       21.12      8.37 o
  -5   8  10       26.00       28.23      9.76 o
  -4   8  10      415.45      393.31     20.21 o
  -3   8  10      138.06      127.79      9.47 o
  -2   8  10      330.99      386.55     19.49 o
  -1   8  10      222.21      221.93     13.31 o
   0   8  10     1906.02     2025.29     75.00 o
   1   8  10      144.50      174.29     20.23 o
   2   8  10        3.37        3.38     13.25 o
   3   8  10        0.08        2.35      5.31 o
   4   8  10      270.94      259.20     16.25 o
   5   8  10       36.30       44.24      7.89 o
   6   8  10       66.85       68.04      9.70 o
   7   8  10      149.90      157.98     14.51 o
  -9   9  10       16.66       29.29     10.23 o
  -8   9  10       85.06       59.51     11.62 o
  -7   9  10        0.46        4.65      6.51 o
  -6   9  10        1.51        0.00      6.04 o
  -5   9  10       61.96       62.30      9.30 o
  -4   9  10      124.51      144.29      9.04 o
  -3   9  10       61.50       51.15      7.44 o
  -2   9  10        8.09        6.97      4.65 o
  -1   9  10      387.23      412.42     24.64 o
   0   9  10      101.72      122.75     12.09 o
   1   9  10       37.04       46.03      8.37 o
   2   9  10       44.26       38.59      8.37 o
   3   9  10        7.75        6.04      6.04 o
   4   9  10       13.82       24.64      8.83 o
   5   9  10       92.70      106.47     13.95 o
   6   9  10       71.49       91.13     13.95 o
  -7  10  10       15.98        1.39      7.44 o
  -6  10  10      109.54      136.23     14.41 o
  -5  10  10        4.74        7.90      6.97 o
  -4  10  10       10.40        9.76      6.04 o
  -3  10  10       40.82       54.40      8.37 o
  -2  10  10       57.92       56.26      8.83 o
  -1  10  10       14.04       19.53      6.04 o
   0  10  10       10.74       14.88      6.51 o
   1  10  10       21.82       25.57      7.90 o
   2  10  10       18.00       35.34      8.83 o
   3  10  10       23.66       14.41      8.37 o
   4  10  10       53.06       45.57     10.23 o
  -4  11  10        3.70       -0.46      6.04 o
  -3  11  10       87.59       89.27     11.62 o
  -2  11  10        0.39       -1.39      6.04 o
  -1  11  10       29.23       49.29      9.30 o
   0  11  10       15.79       15.34      7.44 o
   1  11  10        1.02        0.00      6.04 o
 -14   1  11       24.98       36.84     17.67 o
 -13   1  11        0.64       -0.13      8.15 o
 -12   1  11        6.75        3.49      6.93 o
 -11   1  11        1.24        3.85      7.81 o
 -10   1  11       29.30       36.66      8.53 o
  -9   1  11      365.26      350.64     28.83 o
  -8   1  11      662.20      539.07     26.43 o
  -7   1  11       76.67       56.15      8.53 o
  -6   1  11       80.72       83.03      9.33 o
  -5   1  11     1015.74      918.24     37.26 o
  -4   1  11       20.38       21.52      4.06 o
  -3   1  11      153.94      146.42      7.96 o
  -2   1  11      210.29      214.86     10.31 o
  -1   1  11       13.96       14.04      6.16 o
   0   1  11       96.00       92.29      6.40 o
   1   1  11       89.57       97.44     14.65 o
   2   1  11       28.50       18.31      6.04 o
   3   1  11       94.32      106.56     18.60 o
   4   1  11       52.46       57.75      6.79 o
   5   1  11       83.27       82.79      6.94 o
   6   1  11       74.29       70.06      6.95 o
   7   1  11        0.68       -1.94      4.23 o
   8   1  11        1.43       -2.58      4.52 o
   9   1  11       12.50       10.57      6.11 o
  10   1  11       36.07       29.08      6.55 o
  11   1  11       26.50       38.11      7.33 o
 -14   2  11       21.71       11.12     13.95 o
 -13   2  11      173.66      159.81     17.53 o
 -12   2  11      186.80      171.65     23.02 o
 -11   2  11       22.15       22.25      8.47 o
 -10   2  11      160.65      137.11     14.18 o
  -9   2  11      472.55      437.87     23.83 o
  -8   2  11      535.21      501.25     26.97 o
  -7   2  11        0.22       -1.33      4.90 o
  -6   2  11        5.50        4.73      6.04 o
  -5   2  11      206.89      212.18     16.70 o
  -4   2  11     3001.11     2956.28    117.72 o
  -3   2  11        4.97        4.84      4.54 o
  -2   2  11       54.77       66.18      6.21 o
  -1   2  11      235.61      229.92     11.78 o
   0   2  11        6.92        7.44      2.89 o
   1   2  11       29.49       34.14      4.87 o
   2   2  11       12.26       12.09      4.46 o
   3   2  11       18.74       17.31      4.61 o
   4   2  11        8.20       21.80      4.88 o
   5   2  11        0.14       -3.66      3.66 o
   6   2  11       25.46       24.67      5.23 o
   7   2  11       98.38       85.80      7.66 o
   8   2  11       79.78       67.89      9.73 o
   9   2  11        0.38       -6.28      7.72 o
  10   2  11        0.49       -5.23      5.23 o
  11   2  11       58.55       57.29      7.97 o
 -14   3  11        4.66        6.89      9.14 o
 -13   3  11        0.00       -4.87      6.34 o
 -12   3  11       54.12       41.85     10.17 o
 -11   3  11        6.83       -3.19      8.37 o
 -10   3  11      876.84      821.71     38.00 o
  -9   3  11      275.50      265.80     17.52 o
  -8   3  11      132.33      122.05     11.73 o
  -7   3  11      270.12      282.87     17.20 o
  -6   3  11       27.63       39.52      6.69 o
  -5   3  11       27.42       28.08      3.82 o
  -4   3  11       17.10       11.91      2.81 o
  -3   3  11     1000.62      944.20     28.77 o
  -2   3  11      636.99      635.65     20.31 o
  -1   3  11       21.67       24.16      2.82 o
   0   3  11      200.27      200.73      8.69 o
   1   3  11       38.09       47.14      4.78 o
   2   3  11        5.29        4.55      4.11 o
   3   3  11       14.36       15.56      4.22 o
   4   3  11       14.09       10.60      7.10 o
   5   3  11        0.34       -1.44      4.37 o
   6   3  11        9.55       15.98      4.85 o
   7   3  11      189.89      200.97     13.62 o
   8   3  11      448.24      485.68     23.89 o
   9   3  11        7.68        6.32      4.95 o
  10   3  11       21.67       14.59      7.77 o
 -13   4  11        8.98       13.70      8.00 o
 -12   4  11        3.03       -6.31      6.31 o
 -11   4  11      275.19      254.67     19.88 o
 -10   4  11       60.67       51.09      9.60 o
  -9   4  11        4.49       13.07      6.61 o
  -8   4  11       99.80      101.56     10.67 o
  -7   4  11      498.18      406.48     27.90 o
  -6   4  11       34.98       22.48      9.07 o
  -5   4  11      191.77      186.21      8.52 o
  -4   4  11       23.85       17.95      2.81 o
  -3   4  11      602.34      563.40     17.80 o
  -2   4  11       21.12       32.55     12.09 o
  -1   4  11      339.45      321.27     10.91 o
   0   4  11        7.59       12.19      1.95 o
   1   4  11       47.22       51.57      3.13 o
   2   4  11       58.20       49.50     10.69 o
   3   4  11        0.07        0.75      7.41 o
   4   4  11      109.67      106.58      8.68 o
   5   4  11       35.51       36.61      5.98 o
   6   4  11      228.12      237.53     25.96 o
   7   4  11        9.14       -0.73      6.53 o
   8   4  11       13.64       16.42      7.92 o
   9   4  11       92.48       95.16     13.89 o
  10   4  11        0.06        2.65      5.35 o
 -13   5  11       39.39       55.01     12.79 o
 -12   5  11       24.21       10.98      9.76 o
 -11   5  11        0.83       17.56      8.08 o
 -10   5  11       23.23       12.03      7.04 o
  -9   5  11       20.83       17.70      6.88 o
  -8   5  11       92.04       83.87     10.47 o
  -7   5  11      195.48      179.68     33.94 o
  -6   5  11     2075.39     1873.59     69.91 o
  -5   5  11        1.54        3.60      2.38 o
  -4   5  11       14.73       22.16      2.70 o
  -3   5  11       52.74       44.17     13.95 o
  -2   5  11      203.66      261.31     28.83 o
  -1   5  11        0.01        0.46     10.69 o
   0   5  11       99.89      106.24      6.41 o
   1   5  11        1.22        1.36      2.07 o
   2   5  11      189.69      200.10     19.76 o
   3   5  11       11.63       15.51      4.09 o
   4   5  11       76.39       86.02      7.77 o
   5   5  11      600.35      641.75     39.48 o
   6   5  11       23.55       22.76      5.70 o
   7   5  11        5.58        0.34      5.29 o
   8   5  11        4.04       -4.78      4.78 o
   9   5  11      186.63      175.61     13.27 o
 -12   6  11      134.62      149.25     20.92 o
 -11   6  11       89.38       82.79     13.72 o
 -10   6  11        0.58        4.23      6.61 o
  -9   6  11      139.54      151.97     13.73 o
  -8   6  11        7.24       15.37      6.69 o
  -7   6  11       69.06       72.06     14.18 o
  -6   6  11      108.06      133.22     12.09 o
  -5   6  11       16.85       19.92      3.43 o
  -4   6  11       47.95       44.25      6.59 o
  -3   6  11       46.50       34.17      9.30 o
  -2   6  11      347.39      364.53     33.94 o
  -1   6  11      120.11      105.08     19.53 o
   0   6  11        6.41        9.83      2.08 o
   1   6  11       26.83       18.08      3.00 o
   2   6  11        0.53        3.37      4.23 o
   3   6  11      380.98      389.66     16.96 o
   4   6  11      578.52      548.25     46.37 o
   5   6  11        1.76        0.07      4.61 o
   6   6  11       13.61        4.69      7.57 o
   7   6  11       88.91       92.04     20.27 o
   8   6  11       84.82       65.19     10.56 o
   9   6  11        3.70        7.84      7.37 o
 -11   7  11       38.54       41.85     12.55 o
 -10   7  11        9.97       25.11      9.76 o
  -9   7  11        1.86       -6.29     10.00 o
  -8   7  11       19.25       16.71     13.25 o
  -7   7  11       30.70       50.12      9.07 o
  -6   7  11        0.67        2.07      5.35 o
  -5   7  11      117.36      127.34     10.02 o
  -4   7  11       46.50       38.88      5.22 o
  -3   7  11        3.63        3.46      4.21 o
  -2   7  11       16.09       13.14      2.27 o
  -1   7  11       11.94       11.35      2.26 o
   0   7  11       10.26        9.32      2.59 o
   1   7  11       83.47       74.65      9.76 o
   2   7  11       19.13       18.23      7.67 o
   3   7  11      157.66      156.76     22.59 o
   4   7  11       43.29       49.88     10.55 o
   5   7  11      103.96      113.61     32.04 o
   6   7  11       86.67       90.04     18.13 o
   7   7  11       13.22       13.65      7.22 o
   8   7  11       55.36       49.07      9.46 o
 -10   8  11       17.48       28.36     10.23 o
  -9   8  11      204.54      226.90     20.46 o
  -8   8  11       61.06       89.27     12.09 o
  -7   8  11       21.45       29.29      7.90 o
  -6   8  11       23.68       28.27      6.35 o
  -5   8  11       76.52       71.01      7.60 o
  -4   8  11        4.70       -0.79      3.56 o
  -3   8  11       49.21       38.19      5.31 o
  -2   8  11        1.23        8.37      8.83 o
  -1   8  11      189.42      198.68     12.79 o
   0   8  11        6.01       13.13      9.76 o
   1   8  11       53.54       51.69     10.23 o
   2   8  11       26.63       17.78      5.48 o
   3   8  11       44.24       36.27      7.44 o
   4   8  11        0.25       -0.08      5.33 o
   5   8  11       46.94       46.81      8.34 o
   6   8  11       41.08       46.69      8.73 o
  -8   9  11       22.20       22.32      9.30 o
  -7   9  11       10.91       16.27      7.44 o
  -6   9  11        9.49       10.69      6.04 o
  -5   9  11       39.58       27.90      6.51 o
  -4   9  11       13.27       23.71      6.04 o
  -3   9  11       11.96        7.44      4.18 o
  -2   9  11        5.75        4.65      4.18 o
  -1   9  11       55.62       46.50      6.97 o
   0   9  11      172.69      201.33     15.34 o
   1   9  11      103.94      116.70     12.09 o
   2   9  11      255.16      265.49     19.99 o
   3   9  11      685.55      740.67     42.78 o
   4   9  11      367.63      384.98     27.43 o
   5   9  11       78.76       59.98     11.16 o
  -6  10  11        0.26        1.39      6.04 o
  -5  10  11       26.50       29.29      7.90 o
  -4  10  11        2.38       -4.65      4.65 o
  -3  10  11        8.16       10.69      5.11 o
  -2  10  11       21.80       24.64      6.04 o
  -1  10  11       24.09       13.95      6.04 o
   0  10  11        0.22        9.76      6.04 o
   1  10  11       61.77       80.90     10.69 o
   2  10  11      348.41      391.96     26.97 o
 -14   0  12       63.14       72.07     18.60 o
 -13   0  12       34.75        7.90     13.48 o
 -12   0  12        2.25       12.55     11.16 o
 -11   0  12        3.04       19.06     12.09 o
 -10   0  12      138.56      130.19     19.06 o
  -9   0  12        0.47       -3.72      9.30 o
  -8   0  12        5.95       30.22     10.69 o
  -7   0  12      570.21      477.51     33.94 o
  -5   0  12     3566.68     3151.94    157.62 o
  -4   0  12     3684.97     3165.88    158.09 o
  -3   0  12      287.91      298.50     24.18 o
  -2   0  12     1865.21     1765.90     91.60 o
  -1   0  12     1537.43     1525.52     80.44 o
   0   0  12       20.85       46.96      9.76 o
   1   0  12      247.64      265.95     20.92 o
   2   0  12      539.59      490.99     31.62 o
   3   0  12       67.71      105.54     13.95 o
   4   0  12      204.47      221.78     20.46 o
   5   0  12      100.07      117.61     12.03 o
   6   0  12       24.62       43.15      8.77 o
   7   0  12      230.34      208.17     21.62 o
   8   0  12        5.24        5.78     10.69 o
   9   0  12        0.63        1.70      9.53 o
  10   0  12       17.01       13.91     15.81 o
 -14   1  12       19.96       25.60      9.33 o
 -13   1  12        1.59        0.44      8.01 o
 -12   1  12      116.16      142.74     15.62 o
 -11   1  12       73.54       73.17     10.98 o
 -10   1  12       72.96       89.05     11.67 o
  -9   1  12        9.01       18.34      7.37 o
  -8   1  12       77.27       52.21     18.83 o
  -7   1  12      246.26      201.33     17.44 o
  -6   1  12      547.06      509.47     26.50 o
  -5   1  12      705.72      639.83     28.55 o
  -4   1  12      762.58      682.14     29.69 o
  -3   1  12       42.71       46.92      7.14 o
  -2   1  12       87.39       68.35      8.26 o
  -1   1  12        1.20        5.45      4.99 o
   0   1  12      161.25      175.39     12.44 o
   1   1  12       17.04       21.92      5.56 o
   2   1  12      135.26      149.07     11.25 o
   3   1  12        3.89        3.40      5.14 o
   4   1  12      353.65      366.78     19.41 o
   5   1  12       50.32       45.69      7.59 o
   6   1  12        0.00        7.68      4.61 o
   7   1  12        8.50        5.82      4.77 o
   8   1  12        5.21       -4.01      4.73 o
   9   1  12      110.83      103.03      9.14 o
  10   1  12        2.64        3.94      5.39 o
 -13   2  12       55.86       48.08     10.59 o
 -12   2  12       69.02       52.25     12.09 o
 -11   2  12        6.85       -4.55      6.10 o
 -10   2  12       11.26       -1.16      5.68 o
  -9   2  12       96.98       82.50     11.86 o
  -8   2  12       20.70       25.77      6.93 o
  -7   2  12     1175.20      983.58     40.81 o
  -6   2  12      305.65      250.54     23.71 o
  -5   2  12      615.36      495.94     41.85 o
  -4   2  12     2209.90     2046.65    115.49 o
  -3   2  12      737.37      680.60     22.62 o
  -2   2  12      264.57      289.37     11.88 o
  -1   2  12      679.04      653.21     21.61 o
   0   2  12      268.59      243.10     17.85 o
   1   2  12       21.32       22.83      7.44 o
   2   2  12       47.63       48.84      6.62 o
   3   2  12      331.21      320.10     26.04 o
   4   2  12        5.73        6.09      4.30 o
   5   2  12        6.40        8.06      4.58 o
   6   2  12        4.95       -3.54      3.98 o
   7   2  12        8.48        0.87      4.45 o
   8   2  12       28.80       35.42      8.25 o
   9   2  12       94.49      105.02      9.33 o
  10   2  12       26.58       30.30      6.77 o
 -13   3  12       41.00       62.73     11.64 o
 -12   3  12       12.38       18.80      8.26 o
 -11   3  12       73.41       64.60     10.17 o
 -10   3  12       28.42       21.65      7.71 o
  -9   3  12       12.11       27.87      7.48 o
  -8   3  12       91.59       69.55      9.79 o
  -7   3  12      147.02       93.78     10.23 o
  -6   3  12       79.75       73.30     12.32 o
  -5   3  12      136.54      111.39     13.25 o
  -4   3  12      139.95      124.73      6.91 o
  -3   3  12      113.57      133.30      9.94 o
  -2   3  12        4.84        4.75      7.91 o
  -1   3  12      775.31      827.20     25.99 o
   0   3  12      155.17      172.47      8.11 o
   1   3  12      348.90      356.13     17.12 o
   2   3  12       87.57       90.53     10.93 o
   3   3  12        1.07        6.51      4.16 o
   4   3  12       32.10       35.53      5.98 o
   5   3  12       33.85       44.56      6.53 o
   6   3  12       43.87       44.09      6.74 o
   7   3  12        3.35       -8.61      9.37 o
   8   3  12       27.50       15.43      8.61 o
   9   3  12       19.11       10.69      7.05 o
 -13   4  12        3.78        4.55      7.66 o
 -12   4  12       71.52       65.49     16.04 o
 -11   4  12        8.69        6.23      7.47 o
 -10   4  12        1.93       -0.78      6.40 o
  -9   4  12       23.35       34.96      8.14 o
  -8   4  12       35.75       47.41     11.86 o
  -7   4  12        0.13        5.37      5.58 o
  -6   4  12       93.98       84.40      8.55 o
  -5   4  12      105.91       88.37      5.74 o
  -4   4  12      216.18      193.25     22.73 o
  -3   4  12       16.77       14.98      2.18 o
  -2   4  12       33.12       37.44      2.41 o
  -1   4  12      110.70      118.41      6.94 o
   0   4  12      112.36      123.99      5.94 o
   1   4  12        3.41        6.26      2.52 o
   2   4  12       47.45       52.93     13.25 o
   3   4  12        0.86        0.43      5.11 o
   4   4  12        3.14       -4.26      4.51 o
   5   4  12       37.15       38.41      6.62 o
   6   4  12        5.17        4.01      5.36 o
   7   4  12      268.99      262.90     15.27 o
   8   4  12       31.30       48.10      7.92 o
   9   4  12       17.98       17.61      6.19 o
 -12   5  12        7.27       16.13      8.82 o
 -11   5  12        6.37        0.00      7.04 o
 -10   5  12       25.13       33.45      8.43 o
  -9   5  12        0.03        6.72     17.67 o
  -8   5  12        7.54        7.04      6.10 o
  -7   5  12      146.57      149.26     12.44 o
  -6   5  12       65.32       49.81      6.73 o
  -5   5  12       77.95       67.76      5.29 o
  -4   5  12        1.18        3.04      1.76 o
  -3   5  12      102.82       93.92     18.60 o
  -2   5  12      253.50      239.45     27.90 o
  -1   5  12        4.91        6.51     10.69 o
   0   5  12       27.00       27.89      2.63 o
   1   5  12      951.72      894.62     23.63 o
   2   5  12      224.21      249.75     14.65 o
   3   5  12        8.21       11.60      6.04 o
   4   5  12      361.53      329.89     23.29 o
   5   5  12        1.16       -4.54      4.54 o
   6   5  12       21.31       41.28      6.92 o
   7   5  12      105.19      106.78     10.15 o
   8   5  12        7.82       -0.48      8.44 o
 -11   6  12      125.31      103.16     13.23 o
 -10   6  12      109.09      122.79     13.58 o
  -9   6  12        2.87        7.75      6.40 o
  -8   6  12        4.79        5.46      6.15 o
  -7   6  12        6.36        3.67      5.13 o
  -6   6  12       57.37       49.29      6.86 o
  -5   6  12      178.18      175.38     12.80 o
  -4   6  12        9.08        9.02      3.77 o
  -3   6  12      451.60      441.24     39.06 o
  -2   6  12      319.79      311.99     34.41 o
  -1   6  12        1.72       -5.58      9.76 o
   0   6  12      114.56      116.05      5.24 o
   1   6  12      300.44      294.25     20.46 o
   2   6  12      143.11      166.25     17.44 o
   3   6  12       58.84       97.28      9.11 o
   4   6  12        0.79        2.76      6.68 o
   5   6  12       76.41       77.65      8.11 o
   6   6  12       24.61       24.52      9.18 o
   7   6  12       19.66       30.78      9.01 o
 -10   7  12       89.85       79.38     27.66 o
  -9   7  12       28.46       27.88     14.41 o
  -8   7  12        7.25       21.00     16.51 o
  -7   7  12      364.59      392.81     39.29 o
  -6   7  12       49.08       38.14      6.04 o
  -5   7  12       15.16       12.99      4.00 o
  -4   7  12       24.83       30.10      4.19 o
  -3   7  12        1.93        7.90     12.09 o
  -2   7  12       78.76       70.67     18.60 o
  -1   7  12       12.55       40.92     15.81 o
   0   7  12      427.62      410.39     16.26 o
   1   7  12        0.99       -2.83      9.76 o
   2   7  12        0.05       31.62     13.95 o
   3   7  12        6.25       12.72     11.86 o
   4   7  12      291.97      274.67     30.33 o
   5   7  12        0.71       -0.61      4.81 o
   6   7  12       92.95       83.09     23.48 o
  -9   8  12        4.55        5.58      7.90 o
  -8   8  12       14.16       22.78      7.90 o
  -7   8  12      107.06      115.77     12.55 o
  -6   8  12       20.72       40.92     18.13 o
  -5   8  12       31.03       31.38      6.51 o
  -4   8  12        0.50       -2.71      2.71 o
  -3   8  12       10.64        3.42      2.72 o
  -2   8  12       35.45       39.85      5.67 o
  -1   8  12       74.66       66.00      8.60 o
   0   8  12        4.40        9.05      5.81 o
   1   8  12       58.23       54.35      6.88 o
   2   8  12       10.35       15.27      5.20 o
   3   8  12        9.69        6.97      6.04 o
   4   8  12      103.03      101.36     12.55 o
   5   8  12       20.45       19.53     10.46 o
  -7   9  12        2.78        1.86      6.04 o
  -6   9  12       10.34        4.18      5.11 o
  -5   9  12       25.95       50.68      7.44 o
  -4   9  12        0.53       -3.25      3.72 o
  -3   9  12        1.26       11.62      4.18 o
  -2   9  12        3.43        3.72      3.25 o
  -1   9  12        5.10        6.51      3.72 o
   0   9  12       15.63       22.32      5.11 o
   1   9  12      129.02      144.14     12.55 o
   2   9  12       25.60       10.23      5.58 o
   3   9  12       56.16       62.30     10.23 o
  -3  10  12       41.83       45.57      6.97 o
  -2  10  12        0.03        0.46      4.18 o
  -1  10  12        2.14        4.65      4.65 o
 -13   1  13      136.70      186.57     21.16 o
 -12   1  13       48.07       53.41     10.59 o
 -11   1  13       27.38       22.72     15.58 o
 -10   1  13      126.08      112.43     12.82 o
  -9   1  13      106.28       99.91     12.11 o
  -8   1  13       77.18       66.96     12.79 o
  -7   1  13      375.52      299.47     18.80 o
  -6   1  13      155.60      122.81     11.78 o
  -5   1  13       20.69       19.53      8.60 o
  -4   1  13        3.83       -4.60      4.60 o
  -3   1  13       85.25       68.81     11.62 o
  -2   1  13     2130.01     2013.09     73.61 o
  -1   1  13       89.53       80.81     13.72 o
   0   1  13       12.96       14.28      6.04 o
   1   1  13      160.80      199.41     13.50 o
   2   1  13       12.25       18.52      6.04 o
   3   1  13      180.87      191.65     13.57 o
   4   1  13        3.86        0.45      5.24 o
   5   1  13       96.94      102.19     10.65 o
   6   1  13        0.50       -4.17      4.30 o
   7   1  13       13.98       15.64      5.50 o
   8   1  13       21.86       31.89      6.71 o
   9   1  13        1.27       10.98      5.97 o
 -13   2  13       87.13       79.96     17.44 o
 -12   2  13        0.16       -7.06      7.06 o
 -11   2  13        1.93        3.39     13.48 o
 -10   2  13        0.04        3.95      8.14 o
  -9   2  13       14.28       13.48     10.23 o
  -8   2  13      142.41      111.44     11.73 o
  -7   2  13        0.24       -4.31      5.36 o
  -6   2  13       32.98       13.36      6.02 o
  -5   2  13        0.17       -4.57      4.57 o
  -4   2  13      337.05      312.03     17.43 o
  -3   2  13      276.92      280.41     17.20 o
  -2   2  13      296.00      317.36     22.78 o
  -1   2  13     1637.67     1654.17     61.35 o
   0   2  13       53.01       67.65      7.81 o
   1   2  13       44.88       60.02      7.22 o
   2   2  13        1.13        5.05      4.69 o
   3   2  13       70.26       78.45      8.68 o
   4   2  13        6.00        1.06      5.58 o
   5   2  13       10.91        0.48      4.98 o
   6   2  13       14.24        5.15      5.30 o
   7   2  13        1.98       15.28      5.60 o
   8   2  13       13.75       21.57      5.59 o
   9   2  13        1.33       -2.90      5.00 o
 -12   3  13      139.54      157.44     16.42 o
 -11   3  13      120.03      121.05     16.04 o
 -10   3  13       10.16       20.37      7.93 o
  -9   3  13       45.03       43.93      8.68 o
  -8   3  13       41.87       46.96      8.25 o
  -7   3  13       28.75       19.12      6.11 o
  -6   3  13       26.87       22.76     15.58 o
  -5   3  13        0.01       -2.76      4.36 o
  -4   3  13       68.67       54.95      7.18 o
  -3   3  13       19.71       15.53      2.97 o
  -2   3  13      260.78      272.69     11.08 o
  -1   3  13        9.17       10.54      3.16 o
   0   3  13      388.48      405.40     18.92 o
   1   3  13      422.50      420.44     19.60 o
   2   3  13        8.14       38.59     12.09 o
   3   3  13       16.87       16.10      5.20 o
   4   3  13      103.25      116.20     10.41 o
   5   3  13      103.12      114.66      9.75 o
   6   3  13      260.98      267.74     15.25 o
   7   3  13        0.07       -0.64      8.29 o
   8   3  13       17.56       24.45      6.79 o
 -12   4  13       15.58       21.55      9.12 o
 -11   4  13       12.06        0.42      7.22 o
 -10   4  13       36.57       38.56      9.12 o
  -9   4  13        6.60       -0.83      6.04 o
  -8   4  13        1.86        5.27      6.51 o
  -7   4  13        2.91       10.88      5.42 o
  -6   4  13       25.58       16.60      5.78 o
  -5   4  13        3.03        1.21      4.34 o
  -4   4  13      907.97      817.35     25.94 o
  -3   4  13       13.77       12.39      5.22 o
  -2   4  13       26.67       26.56      2.40 o
  -1   4  13      326.77      312.83     11.26 o
   0   4  13       91.25       99.34      5.60 o
   1   4  13      345.33      361.79     17.81 o
   2   4  13      567.14      564.88     30.69 o
   3   4  13        5.35        1.98      4.65 o
   4   4  13        5.30        9.37      5.10 o
   5   4  13       29.43       46.26      7.08 o
   6   4  13        5.08       -0.94      5.15 o
   7   4  13        0.75       -3.74      5.24 o
   8   4  13        0.97       -2.13      8.81 o
 -11   5  13       64.34       67.67     13.72 o
 -10   5  13       25.91       12.09      7.56 o
  -9   5  13        0.40        0.19      5.73 o
  -8   5  13       48.86       52.62     11.62 o
  -7   5  13      221.61      251.05     24.88 o
  -6   5  13      110.85      101.18      9.23 o
  -5   5  13        0.28       -1.01      4.51 o
  -4   5  13       94.69       87.88     19.06 o
  -3   5  13       11.96       -9.76     12.09 o
  -2   5  13      201.78      190.17     26.50 o
  -1   5  13       17.24       -9.76      9.76 o
   0   5  13        0.85        7.09      4.52 o
   1   5  13      762.74      821.98     75.32 o
   2   5  13        0.64       -0.16      3.51 o
   3   5  13        1.47        1.39      8.83 o
   4   5  13       25.64       18.82      6.28 o
   5   5  13        7.18        2.17      4.80 o
   6   5  13       63.60       60.23      8.07 o
   7   5  13        6.09       -5.26      5.26 o
 -10   6  13       44.24       41.68     11.16 o
  -9   6  13       84.41       82.72     10.94 o
  -8   6  13        4.64       11.93      5.82 o
  -7   6  13      105.50       79.06     21.85 o
  -6   6  13        1.15        1.75      8.37 o
  -5   6  13       49.01       44.75      4.52 o
  -4   6  13      313.45      311.06     35.80 o
  -3   6  13       30.65       39.06     15.34 o
  -2   6  13       61.00       74.86     18.13 o
  -1   6  13       72.18      121.82     21.39 o
   0   6  13       11.32       13.48     14.41 o
   1   6  13       43.04       36.87      7.67 o
   2   6  13       50.78       35.66      5.55 o
   3   6  13      216.89      218.65     20.92 o
   4   6  13      230.05      234.43     19.30 o
   5   6  13       29.80       30.57      6.38 o
   6   6  13       10.74       15.21      6.19 o
  -9   7  13       13.02       20.80      7.44 o
  -8   7  13       11.89        9.08      5.93 o
  -7   7  13      159.85      169.24     12.76 o
  -6   7  13       18.46       56.26     17.67 o
  -5   7  13        0.34       18.60     17.20 o
  -4   7  13        4.05        0.46     12.09 o
  -3   7  13       10.71       33.48     14.88 o
  -2   7  13       31.93       55.79     17.20 o
  -1   7  13      169.02      224.57     30.69 o
   0   7  13       23.37       26.04     17.20 o
   1   7  13       27.09       31.82     12.79 o
   2   7  13       16.36       28.70      5.70 o
   3   7  13        0.98        5.07      7.44 o
   4   7  13        3.76       17.96      8.37 o
   5   7  13       86.14       77.97     12.64 o
  -7   8  13       15.41       17.44     13.48 o
  -6   8  13       51.73       35.52     14.88 o
  -5   8  13        2.64       26.50     15.34 o
  -4   8  13        0.82      -10.23     12.09 o
  -3   8  13       16.45       15.81     15.34 o
  -2   8  13       20.86        9.76     14.88 o
  -1   8  13        0.66       12.55     13.48 o
   0   8  13       38.64       40.42     11.62 o
   1   8  13       11.85       12.06      6.51 o
   2   8  13       11.42        8.19      4.80 o
   3   8  13       63.55       62.77      9.30 o
  -5   9  13        4.58        2.32      3.72 o
  -4   9  13        0.01        0.00      2.32 o
   0   9  13        0.70        8.83      3.72 o
   1   9  13       89.35      105.54      9.76 o
 -12   0  14      360.82      439.38     38.13 o
 -11   0  14       98.20      113.45     19.06 o
 -10   0  14      638.66      584.91     43.24 o
  -9   0  14        0.05       15.81     11.16 o
  -8   0  14      260.18      277.58     27.43 o
  -7   0  14      409.86      496.57     36.27 o
  -6   0  14      372.09      334.30     27.90 o
  -5   0  14        2.72       -3.25      6.51 o
  -4   0  14      423.70      484.02     33.94 o
  -3   0  14        1.85        0.46      7.90 o
  -2   0  14      105.53      121.82     16.27 o
  -1   0  14       27.16       53.47     11.62 o
   0   0  14       83.17      106.47     14.88 o
   1   0  14      310.08      294.78     25.11 o
   2   0  14      990.77     1105.67     62.30 o
   3   0  14        3.40       13.48      9.30 o
   4   0  14        0.01       -3.25      7.44 o
   5   0  14      126.55      118.56     16.27 o
   6   0  14       45.02       49.29     11.62 o
   7   0  14       37.59       41.31      9.98 o
   8   0  14       29.83       39.85      9.50 o
 -12   1  14        5.95       11.48      8.67 o
 -11   1  14       13.14       17.74      8.04 o
 -10   1  14        4.63       13.76     13.25 o
  -9   1  14       12.85        2.56      6.25 o
  -8   1  14        3.83       -5.81     13.72 o
  -7   1  14       46.69       39.18      7.81 o
  -6   1  14        8.74       14.19      6.22 o
  -5   1  14        3.06        0.06      5.23 o
  -4   1  14       92.19       82.38     10.13 o
  -3   1  14        2.20       -1.33      5.92 o
  -2   1  14      779.26      807.75     34.26 o
  -1   1  14      423.66      430.03     21.44 o
   0   1  14      652.70      719.44     31.01 o
   1   1  14     2005.52     2157.86     96.48 o
   2   1  14       17.96       16.98      6.02 o
   3   1  14        9.45       13.92      5.75 o
   4   1  14      347.06      338.84     18.73 o
   5   1  14        6.07       14.41      5.69 o
   6   1  14        0.01       -2.06      5.92 o
   7   1  14        0.47        0.36      5.34 o
   8   1  14       23.68       31.00      6.68 o
 -12   2  14       56.76       73.20     12.74 o
 -11   2  14        1.40        8.80      7.29 o
 -10   2  14       41.39       22.58      7.60 o
  -9   2  14       11.69       12.49      6.88 o
  -8   2  14       21.21       11.27      7.44 o
  -7   2  14       19.30       13.74      6.14 o
  -6   2  14       14.96        1.90      5.36 o
  -5   2  14       21.52       14.24      6.14 o
  -4   2  14      129.35      141.18     20.46 o
  -3   2  14      289.67      297.79     55.56 o
  -2   2  14       86.81       83.09     11.62 o
  -1   2  14       57.90       56.87      8.08 o
   0   2  14        0.40       22.78     11.16 o
   1   2  14      255.77      279.23     16.19 o
   2   2  14       10.92        3.03      5.02 o
   3   2  14       51.58       54.10      7.47 o
   4   2  14       51.51       45.73      7.66 o
   5   2  14      315.29      371.08     20.43 o
   6   2  14        6.86        6.38      8.03 o
   7   2  14       50.31       53.80      8.27 o
 -11   3  14       64.66       62.53     11.26 o
 -10   3  14        1.52        4.15      7.31 o
  -9   3  14        1.79        0.48      5.92 o
  -8   3  14       25.62       21.65      7.11 o
  -7   3  14       11.64        7.35      5.92 o
  -6   3  14       62.84       79.40     17.67 o
  -5   3  14        0.08        4.55     10.00 o
  -4   3  14       15.21       24.84     12.55 o
  -3   3  14      226.70      214.67     18.60 o
  -2   3  14      313.59      324.35     17.90 o
  -1   3  14       96.58       92.63      8.07 o
   0   3  14       51.28       49.62     11.86 o
   1   3  14      140.52      165.59     11.54 o
   2   3  14        9.04       20.31      9.30 o
   3   3  14        6.76       -6.74      6.74 o
   4   3  14      202.44      246.20     21.85 o
   5   3  14        0.01        1.04      6.97 o
   6   3  14       80.29       85.60      8.93 o
   7   3  14       44.01       54.57      9.17 o
 -11   4  14      118.10      122.74     14.27 o
 -10   4  14        0.19        9.83      9.53 o
  -9   4  14      143.83      136.90     13.15 o
  -8   4  14       10.49       20.65     11.39 o
  -7   4  14       51.88       27.97      7.04 o
  -6   4  14        5.54        2.93      6.51 o
  -5   4  14        1.58        5.58      4.57 o
  -4   4  14       26.77       28.68      8.40 o
  -3   4  14        0.81        2.15      3.66 o
  -2   4  14       20.26       20.58      8.52 o
  -1   4  14       58.69       66.38      4.22 o
   0   4  14        8.43       13.59      8.37 o
   1   4  14       71.84       71.46      6.83 o
   2   4  14        9.56        8.34      4.74 o
   3   4  14      108.78       91.10     21.62 o
   4   4  14        8.25        7.15      7.67 o
   5   4  14       26.18       35.90      7.81 o
   6   4  14       28.80       27.29      6.54 o
 -10   5  14        2.11       -2.77      6.19 o
  -9   5  14      220.04      210.77     16.60 o
  -8   5  14      290.84      264.06     17.60 o
  -7   5  14        1.40        0.86      5.36 o
  -6   5  14      272.02      273.82     33.24 o
  -5   5  14       26.78       27.31      4.82 o
  -4   5  14      163.21      141.35     23.71 o
  -3   5  14       82.97       97.18     20.46 o
  -2   5  14      170.78      171.10     25.57 o
  -1   5  14       21.92        1.86     11.62 o
   0   5  14      264.64      270.84     12.98 o
   1   5  14      154.61      162.06     23.48 o
   2   5  14      138.53      138.42     10.68 o
   3   5  14       22.83       35.45      8.83 o
   4   5  14      208.17      220.00     14.77 o
   5   5  14      156.84      183.52     31.62 o
   6   5  14       96.86       93.87     11.93 o
  -9   6  14       21.39       30.53      7.90 o
  -8   6  14        0.12       -4.68      4.68 o
  -7   6  14        8.84        8.81      4.80 o
  -6   6  14       25.50       24.43      4.92 o
  -5   6  14       67.14      104.62     21.39 o
  -4   6  14        7.69       -5.58     11.62 o
  -3   6  14       69.77       90.20     20.92 o
  -2   6  14        1.31      -10.69     10.69 o
  -1   6  14       10.24       -9.30      9.30 o
   0   6  14       44.64       78.58     19.53 o
   1   6  14        6.17        5.76      4.42 o
   2   6  14       76.55       81.12      8.02 o
   3   6  14      123.27       92.94      9.48 o
   4   6  14       72.34       72.16      8.69 o
   5   6  14        0.02       -4.99      4.99 o
  -8   7  14        3.29       -0.15      9.53 o
  -7   7  14       65.18       47.27      6.97 o
  -6   7  14       29.91       17.06      4.05 o
  -5   7  14      112.29      133.44     25.11 o
  -4   7  14        6.43       20.46     18.13 o
  -3   7  14       68.37       81.37     20.92 o
  -2   7  14        0.85       -4.18     14.41 o
  -1   7  14        4.14       16.74     13.95 o
   0   7  14       16.96       26.04     15.34 o
   1   7  14       81.68      100.80     19.30 o
   2   7  14       98.87      113.63      9.75 o
   3   7  14      115.67      114.94     23.25 o
  -5   8  14       11.05       55.79     18.60 o
  -4   8  14       78.69      128.33     27.43 o
  -3   8  14       16.63       15.34     14.88 o
  -2   8  14       64.63       85.09     21.39 o
  -1   8  14        3.03       26.50     16.74 o
   0   8  14        9.95       28.36     16.27 o
   1   8  14       25.41       31.36     14.41 o
 -11   1  15       17.44       30.60      9.37 o
 -10   1  15        0.34        1.58      7.54 o
  -9   1  15       13.51       11.01      7.71 o
  -8   1  15       15.67       -0.88      6.59 o
  -7   1  15        4.10       14.05      7.03 o
  -6   1  15        8.32       14.41     10.23 o
  -5   1  15      121.38      101.40     15.34 o
  -4   1  15       17.29       12.27      6.40 o
  -3   1  15      160.35      159.07     13.17 o
  -2   1  15       24.71       41.18      7.89 o
  -1   1  15      126.20      137.56     12.29 o
   0   1  15        0.12        2.17      5.02 o
   1   1  15       91.71      119.31     11.17 o
   2   1  15      108.87       95.57     10.32 o
   3   1  15       16.54       20.17      6.93 o
   4   1  15       13.30       18.86      7.90 o
   5   1  15       35.35       37.29      7.26 o
   6   1  15       13.15       25.86      7.37 o
 -11   2  15       42.51       50.81     16.27 o
 -10   2  15      153.56      147.74     18.13 o
  -9   2  15       22.97       28.91      8.25 o
  -8   2  15       24.04       21.43      7.14 o
  -7   2  15      131.45      137.04     39.52 o
  -6   2  15        7.93        0.46      8.14 o
  -5   2  15        0.01        1.69      6.28 o
  -4   2  15        2.98        6.18      5.58 o
  -3   2  15        0.00        3.19     10.46 o
  -2   2  15        7.56        9.69      5.62 o
  -1   2  15        0.42        8.31      5.56 o
   0   2  15       65.94       74.07      8.43 o
   1   2  15       61.64       66.65      8.34 o
   2   2  15      152.86      144.94     11.84 o
   3   2  15      135.31      133.81     11.78 o
   4   2  15       99.05      119.74     11.35 o
   5   2  15       62.76       62.43      9.36 o
   6   2  15       15.44       14.58      6.81 o
 -10   3  15       89.84       88.35     12.95 o
  -9   3  15        0.00        3.08      6.36 o
  -8   3  15       16.60       10.21      6.34 o
  -7   3  15       11.68        9.37      6.97 o
  -6   3  15       38.80       47.58     15.11 o
  -5   3  15        8.31        9.56      5.76 o
  -4   3  15        0.91        9.02      9.76 o
  -3   3  15      118.66      140.94     11.12 o
  -2   3  15        5.31        8.59      5.07 o
  -1   3  15      253.87      290.48     15.90 o
   0   3  15      233.82      301.09     22.55 o
   1   3  15      331.66      319.72     17.20 o
   2   3  15       27.06       31.55      6.46 o
   3   3  15       10.46       13.38      5.91 o
   4   3  15       93.06      108.09     17.67 o
   5   3  15        5.64        6.75     11.16 o
   6   3  15        6.63       33.18      7.71 o
 -10   4  15       26.11       22.96      8.60 o
  -9   4  15       34.15       35.61      7.89 o
  -8   4  15       64.50       76.43     10.14 o
  -7   4  15       51.35       40.30      7.53 o
  -6   4  15       58.28       66.89      8.69 o
  -5   4  15      202.28      206.98     13.39 o
  -4   4  15       20.66       22.43      4.82 o
  -3   4  15       79.46      105.70      7.77 o
  -2   4  15        4.30        3.07      3.49 o
  -1   4  15       69.25       56.64      5.65 o
   0   4  15        6.92        4.72      3.87 o
   1   4  15        5.87        4.68      8.60 o
   2   4  15        0.41        0.12      4.38 o
   3   4  15      204.42      197.72     13.80 o
   4   4  15       27.21       28.07     13.25 o
   5   4  15       79.35       78.19     16.04 o
  -9   5  15      141.40      120.57     12.74 o
  -8   5  15      124.76      139.65     12.61 o
  -7   5  15        3.30       -1.57      9.53 o
  -6   5  15       72.26       61.74     15.34 o
  -5   5  15       13.95       19.61      4.18 o
  -4   5  15        0.18       10.23     12.55 o
  -3   5  15        3.65       12.09     13.95 o
  -2   5  15       81.36       80.44     19.06 o
  -1   5  15       14.61       -0.93     12.09 o
   0   5  15        5.90       10.49      4.18 o
   1   5  15        0.63        0.28      9.76 o
   2   5  15      174.29      218.67     16.51 o
   3   5  15      214.79      264.18     16.39 o
   4   5  15      189.52      192.23     14.57 o
  -7   6  15       11.92       19.86      5.62 o
  -6   6  15        2.20       32.55     16.27 o
  -5   6  15       23.74       46.03     18.13 o
  -4   6  15        5.33        6.51     13.02 o
  -3   6  15        6.24        3.25     12.55 o
  -2   6  15        7.97        4.18     12.55 o
  -1   6  15        8.11       24.64     14.88 o
   0   6  15       60.00       58.58     18.13 o
   1   6  15        6.24       39.06     15.34 o
   2   6  15        0.00        2.59      6.28 o
   3   6  15       14.25       25.56      6.74 o
  -5   7  15        2.53        3.72     13.95 o
  -4   7  15        0.79        5.11     13.95 o
  -3   7  15       18.20       21.39     18.13 o
  -2   7  15        0.85       31.62     17.20 o
  -1   7  15       72.83      107.40     21.85 o
   0   7  15        2.74        0.46     11.62 o
   1   7  15       50.44       37.20     17.20 o
 -10   0  16       66.19       21.85     13.48 o
  -9   0  16      439.18      375.68     33.01 o
  -8   0  16       39.39       64.63     14.88 o
  -7   0  16       13.07       -0.46      9.76 o
  -6   0  16        2.98       -6.97      8.37 o
  -5   0  16        0.88       -0.93      8.83 o
  -4   0  16       89.26       98.57     16.27 o
  -3   0  16      209.74      266.88     25.57 o
  -2   0  16       31.33       32.08     11.62 o
  -1   0  16       50.75       63.70     12.55 o
   0   0  16      349.24      451.01     33.01 o
   1   0  16      233.43      279.44     25.11 o
   2   0  16      715.98      675.58     43.71 o
   3   0  16      322.46      299.43     26.50 o
   4   0  16       93.30      118.10     15.81 o
   5   0  16       22.00       10.23     10.23 o
 -10   1  16      169.53      190.00     17.53 o
  -9   1  16        4.07       -1.81      6.22 o
  -8   1  16       86.94      110.69     13.10 o
  -7   1  16       46.11       48.06      9.33 o
  -6   1  16       64.73       65.66     19.30 o
  -5   1  16      119.00      134.16     22.55 o
  -4   1  16      169.49      190.47     20.23 o
  -3   1  16        1.07        4.61      5.75 o
  -2   1  16      133.08      153.71     20.23 o
  -1   1  16       98.98      109.84     11.25 o
   0   1  16       10.89       17.69      6.40 o
   1   1  16       12.92       18.65      6.22 o
   2   1  16       70.70       94.59     11.16 o
   3   1  16       24.28       18.96      9.53 o
   4   1  16      374.63      395.63     22.04 o
   5   1  16        4.72        1.25     11.16 o
  -9   2  16      283.38      292.50     20.44 o
  -8   2  16      102.08       99.50     30.22 o
  -7   2  16        0.01       -6.14      6.14 o
  -6   2  16       58.00       59.33     12.79 o
  -5   2  16       38.68       41.96      8.00 o
  -4   2  16       13.27        7.47      6.40 o
  -3   2  16      126.61      154.31     13.05 o
  -2   2  16      179.20      197.16     18.83 o
  -1   2  16       45.42       70.43      8.77 o
   0   2  16       76.34       89.84     15.34 o
   1   2  16        0.30        5.09      5.20 o
   2   2  16        1.35        7.47      5.33 o
   3   2  16      241.79      233.02     16.31 o
   4   2  16      100.91      124.97     19.99 o
  -9   3  16      249.00      254.89     19.31 o
  -8   3  16      100.21      112.97     16.51 o
  -7   3  16       94.82       69.07     16.74 o
  -6   3  16        3.46       -0.07      5.58 o
  -5   3  16       90.99       87.13      9.92 o
  -4   3  16       30.30       30.15      6.88 o
  -3   3  16       79.16      118.70     11.62 o
  -2   3  16      122.76      108.79     15.81 o
  -1   3  16      142.34      164.13     31.15 o
   0   3  16        0.02       -5.81      5.81 o
   1   3  16        3.84        1.39      5.41 o
   2   3  16        8.09        6.17      5.78 o
   3   3  16        0.00       -5.33      5.33 o
   4   3  16        3.74       -5.98      5.98 o
  -8   4  16       10.39       22.69      6.93 o
  -7   4  16      102.93      108.33     11.62 o
  -6   4  16      152.01      137.19     16.27 o
  -5   4  16       48.91       61.39      7.49 o
  -4   4  16      366.26      454.26     21.33 o
  -3   4  16        0.74        1.09      3.12 o
  -2   4  16      265.53      263.24     13.35 o
  -1   4  16       64.99       58.17      5.69 o
   0   4  16       13.12       11.69     10.93 o
   1   4  16        4.18       -4.48      4.48 o
   2   4  16      108.35      140.00     11.18 o
   3   4  16        1.99        4.58      5.07 o
  -7   5  16        0.33        2.48      4.99 o
  -6   5  16      234.20      267.28     25.11 o
  -5   5  16        7.77       28.36     16.27 o
  -4   5  16       50.55       56.72     17.20 o
  -3   5  16       46.25       50.68     16.74 o
  -2   5  16        1.71        3.72     10.23 o
  -1   5  16        2.02       -3.25     13.95 o
   0   5  16        3.51       -0.08     12.55 o
   1   5  16       15.60       25.43      8.14 o
   2   5  16       25.21       37.15      6.46 o
  -4   6  16        0.18      -10.23     11.62 o
  -3   6  16       28.02       36.73     16.74 o
  -2   6  16        0.11       14.41     16.27 o
  -1   6  16       28.17       26.97     16.27 o
  -8   1  17       40.75       41.22      9.66 o
  -7   1  17       87.36       91.22     11.38 o
  -6   1  17       40.91       26.98     15.11 o
  -5   1  17       66.02       79.85     10.59 o
  -4   1  17        0.93        1.21      6.19 o
  -3   1  17       38.28       34.66      7.87 o
  -2   1  17       49.54       49.86      9.16 o
  -1   1  17        9.54        7.12      6.25 o
   0   1  17       14.12        9.61      6.59 o
   1   1  17        0.21        0.72     12.79 o
   2   1  17       52.72       62.48      9.26 o
  -7   2  17       35.38       53.03      9.72 o
  -6   2  17       53.82       52.65      9.05 o
  -5   2  17       12.45       14.43      6.76 o
  -4   2  17       25.95       39.08      8.16 o
  -3   2  17       17.52       28.92      8.14 o
  -2   2  17       18.91       27.28      7.02 o
  -1   2  17        2.91        7.84      6.04 o
   0   2  17      128.01      152.78     12.56 o
   1   2  17       63.35       75.90     12.79 o
   2   2  17        5.77       16.09      6.19 o
  -6   3  17       48.55       64.20     13.48 o
  -5   3  17        9.74        2.45      5.49 o
  -4   3  17        1.06        6.20      9.53 o
  -3   3  17      174.48      189.27     13.22 o
  -2   3  17        0.68       -3.30      5.81 o
  -1   3  17      354.18      457.48     22.54 o
   0   3  17        3.36       -0.78     10.69 o
   1   3  17        7.89       16.22      5.55 o
  -5   4  17        1.64        3.00      5.58 o
  -4   4  17       34.65       26.66      5.81 o
  -3   4  17        1.11       10.51      4.88 o
  -2   4  17       28.62        6.97     12.09 o
  -1   4  17       20.51       20.78      7.67 o
   0   4  17       26.28       32.15      5.67 o
  -4   0  18       34.96       69.74     14.41 o
  -3   0  18       43.42       56.26     14.88 o
  -2   0  18       34.92       42.78     12.09 o
  -1   0  18        3.45        3.72      9.30 o
  -4   1  18       44.38       58.72      9.80 o
  -3   1  18       22.86       37.49      8.47 o
  -2   1  18       22.65       43.42      8.71 o
 
